# Supplementary material for: Insight into the Current Genetic Diversity and Population Structure of Domestic Reindeer (Rangifer tarandus) in Russia
Source: Animals (Basel). 2020 Jul 30;10(8):1309. doi: 10.3390/ani10081309 (PMC7459450; doi:10.3390/ani10081309)
Supplement: Supplementary file 1 [file animals-10-01309-s001.zip › Supplementary files_Figures and bed_bim_fam_files/Kharzinova_2020.bim]

1	BovineHD0100000111	0	378172	C	A
1	BovineHD0100000135	0	407990	A	G
1	BovineHD0100000257	0	819621	A	G
1	BovineHD0100000360	0	1100850	A	G
1	BovineHD0100000478	0	1539361	A	G
1	BovineHD0100000499	0	1571674	A	G
1	BovineHD0100000609	0	1979142	A	G
1	BovineHD0100000619	0	2023687	A	G
1	BovineHD0100000771	0	2416577	A	G
1	BovineHD0100001064	0	3228968	A	G
1	BovineHD0100001162	0	3510971	A	G
1	BovineHD0100001176	0	3556578	G	A
1	BovineHD0100001437	0	4389582	A	G
1	BovineHD0100001487	0	4595043	G	A
1	BovineHD0100001660	0	5069625	G	A
1	BovineHD0100001686	0	5164327	A	G
1	BovineHD0100001704	0	5309012	A	C
1	BovineHD0100001767	0	5483788	A	G
1	BovineHD0100001881	0	5785319	G	A
1	BovineHD0100002304	0	7042101	A	G
1	ARS-BFGL-NGS-38621	0	7212793	G	A
1	BovineHD0100002396	0	7368909	G	A
1	BovineHD0100002489	0	7768156	A	C
1	BovineHD0100002723	0	8670698	A	G
1	BovineHD0100002852	0	9141607	A	C
1	BovineHD0100002992	0	9571887	A	G
1	BovineHD0100003083	0	9738537	A	C
1	BovineHD0100003242	0	10104192	A	G
1	BovineHD0100003394	0	10610150	A	C
1	BovineHD0100046893	0	10746674	A	G
1	BovineHD0100003492	0	11075363	A	G
1	BovineHD0100003762	0	12086381	G	A
1	BovineHD0100003870	0	12518413	A	C
1	ARS-BFGL-BAC-685	0	12996787	G	A
1	BovineHD0100004143	0	13488340	A	G
1	BovineHD0100004239	0	13773835	A	G
1	BovineHD0100004266	0	13861556	G	A
1	BovineHD0100004290	0	13951505	A	G
1	BovineHD0100004309	0	14020969	A	G
1	BovineHD0100004443	0	14492981	A	G
1	BovineHD0100004465	0	14568755	G	A
1	BovineHD0100004572	0	14972453	A	G
1	BovineHD0100004586	0	15022024	A	G
1	BovineHD0100004998	0	16461988	A	G
1	BovineHD0100005103	0	16909883	A	G
1	BovineHD0100005196	0	17147276	A	G
1	BovineHD0100005215	0	17253547	G	A
1	BovineHD0100005221	0	17282038	A	G
1	BovineHD0100005321	0	17648977	A	G
1	BovineHD0100005608	0	18782609	C	A
1	BovineHD0100005663	0	18967613	A	G
1	BovineHD0100005698	0	19043333	A	G
1	BovineHD0100005716	0	19134658	G	A
1	BovineHD0100005718	0	19145160	G	A
1	BovineHD0100005746	0	19261156	A	G
1	BovineHD0100005750	0	19287454	A	G
1	BovineHD0100005842	0	19667333	G	A
1	BovineHD0100005993	0	20166805	A	C
1	BovineHD0100006026	0	20298784	A	G
1	BovineHD0100006164	0	20806023	A	G
1	Hapmap26436-BTA-152791	0	20999269	G	A
1	BovineHD0100006270	0	21131705	G	A
1	BovineHD0100006582	0	22175739	A	G
1	BovineHD0100006712	0	22738695	A	C
1	BovineHD0100006743	0	22873853	G	A
1	BovineHD0100006861	0	23196137	G	A
1	BovineHD0100006947	0	23495535	G	A
1	BovineHD0100006976	0	23643731	A	G
1	BovineHD0100007096	0	24064899	A	G
1	BovineHD4100000136	0	24126462	A	G
1	BovineHD0100007147	0	24190987	A	G
1	BovineHD0100007150	0	24197122	C	A
1	BovineHD0100007242	0	24495124	A	G
1	BovineHD0100007607	0	25797582	A	G
1	BovineHD0100007662	0	26005369	G	A
1	BovineHD0100007993	0	26901954	G	A
1	BovineHD0100008053	0	27073221	A	G
1	BovineHD0100008060	0	27087974	A	C
1	BovineHD0100008271	0	27813649	G	A
1	BovineHD0100008339	0	28042421	A	G
1	BovineHD0100008647	0	29191497	A	G
1	BovineHD0100008677	0	29327877	A	C
1	BovineHD0100008705	0	29441270	A	G
1	BovineHD0100009112	0	31040943	A	G
1	BovineHD0100009323	0	32240784	G	A
1	BovineHD0100009658	0	33491603	A	C
1	BovineHD0100009688	0	33616514	A	G
1	BovineHD0100009705	0	33650256	A	C
1	BovineHD0100009808	0	34207573	G	A
1	BovineHD0100009902	0	34511560	A	G
1	BovineHD0100009995	0	34849929	A	G
1	BovineHD0100010124	0	35267119	A	G
1	BovineHD0100010514	0	36768414	A	C
1	BovineHD0100010727	0	37398390	C	A
1	BovineHD0100010982	0	38120007	G	A
1	BovineHD0100046706	0	38321483	G	A
1	BovineHD0100011099	0	38554974	A	G
1	BovineHD0100011260	0	39237967	A	G
1	BovineHD0100011394	0	39706659	A	G
1	BovineHD0100011638	0	40865309	A	G
1	BovineHD0100011780	0	41330072	A	C
1	BovineHD0100011829	0	41521649	A	G
1	BovineHD0100011843	0	41566509	A	G
1	BovineHD0100011853	0	41586573	A	G
1	BovineHD0100011859	0	41597200	A	G
1	BovineHD0100011876	0	41667212	A	G
1	BovineHD0100011919	0	41755139	A	G
1	BovineHD0100012056	0	42203940	A	G
1	BovineHD0100012078	0	42262504	A	G
1	Hapmap60973-rs29018366	0	42890259	A	C
1	BovineHD0100012390	0	43480652	A	G
1	BovineHD0100012524	0	43940049	A	G
1	BovineHD0100012662	0	44428760	A	G
1	BovineHD0100012960	0	45420609	A	G
1	BovineHD0100012962	0	45436200	G	A
1	BovineHD0100013037	0	45674566	C	A
1	BovineHD0100013334	0	47009759	G	A
1	BovineHD0100013351	0	47097885	G	A
1	BovineHD0100013484	0	47654792	G	A
1	BovineHD0100013514	0	47796265	C	A
1	BovineHD0100013642	0	48266572	A	G
1	BovineHD0100013936	0	49401024	C	A
1	Hapmap33052-BTA-154887	0	49765653	G	A
1	BovineHD0100014069	0	50052355	A	G
1	BovineHD0100014077	0	50070553	A	C
1	BovineHD0100014142	0	50317499	A	G
1	BovineHD0100014304	0	50892050	A	G
1	BovineHD0100014442	0	51413894	A	G
1	BovineHD0100014526	0	51718974	A	G
1	BTA-27925-no-rs	0	52191701	G	A
1	BovineHD0100014830	0	52809382	G	A
1	BovineHD0100015042	0	53426771	G	A
1	BovineHD0100015195	0	53990863	A	G
1	BovineHD0100015329	0	54423080	A	G
1	BovineHD0100015527	0	55155628	A	G
1	BovineHD0100015592	0	55403691	A	G
1	BovineHD0100046457	0	55559109	A	G
1	Hapmap32092-BTA-149957	0	55810689	A	G
1	BovineHD0100015706	0	55897116	A	G
1	BovineHD0100015807	0	56176705	G	A
1	BovineHD0100015837	0	56309075	A	G
1	BovineHD0100015896	0	56574620	A	G
1	BovineHD0100015959	0	56689124	A	G
1	BovineHD0100016100	0	56969333	G	A
1	BovineHD0100016145	0	57075876	A	G
1	BovineHD0100016218	0	57236157	A	G
1	BovineHD0100016295	0	57403970	G	A
1	BovineHD0100016330	0	57621720	A	G
1	BovineHD0100016587	0	58599298	A	G
1	BovineHD0100016853	0	59494496	A	G
1	BovineHD0100016967	0	60000030	A	G
1	BovineHD0100017110	0	60511537	G	A
1	BovineHD0100017272	0	61050282	G	A
1	BovineHD0100017433	0	61516413	A	G
1	BovineHD0100017457	0	61618599	A	G
1	BovineHD0100017535	0	61860625	A	G
1	BovineHD0100017586	0	62007640	G	A
1	BovineHD0100017697	0	62435754	A	G
1	ARS-BFGL-NGS-42248	0	62873964	A	G
1	ARS-BFGL-NGS-106011	0	63159279	G	A
1	Hapmap60296-rs29016002	0	63319072	A	G
1	BTA-101821-no-rs	0	63653354	G	A
1	BovineHD0100018035	0	63720370	A	G
1	BovineHD0100018189	0	64387526	A	G
1	BovineHD0100018299	0	64707583	A	G
1	BovineHD0100018595	0	65940347	G	A
1	BovineHD0100018651	0	66116729	G	A
1	BovineHD0100018673	0	66185252	A	G
1	BovineHD0100018874	0	66815150	A	G
1	BovineHD0100047046	0	67440624	A	G
1	BovineHD0100019059	0	67609641	A	G
1	BovineHD0100019069	0	67653799	G	A
1	BovineHD0100019168	0	67994134	A	G
1	BovineHD4100000375	0	68097485	A	C
1	BovineHD0100019325	0	68390194	A	G
1	BovineHD0100019648	0	69277472	G	A
1	BovineHD0100019708	0	69396098	A	G
1	BovineHD0100019722	0	69423454	G	A
1	BovineHD0100019880	0	69662322	G	A
1	BovineHD0100019883	0	69668107	A	G
1	Hapmap59820-rs29019798	0	69690407	A	G
1	BovineHD0100020047	0	69988647	G	A
1	BovineHD0100020667	0	72068961	G	A
1	BovineHD0100046743	0	72518865	A	G
1	BovineHD0100020971	0	73084290	A	G
1	BovineHD0100021030	0	73262189	A	G
1	BovineHD0100021179	0	73881020	A	G
1	UA-IFASA-4774	0	74325400	A	G
1	BovineHD0100021727	0	75550277	A	C
1	BovineHD0100021740	0	75567643	G	A
1	BovineHD0100021762	0	75635952	A	G
1	BovineHD0100021783	0	75714254	A	G
1	BovineHD0100021791	0	75746116	G	A
1	BovineHD0100021951	0	76289717	C	A
1	BovineHD0100022045	0	76490581	A	C
1	BovineHD0100022502	0	78122026	A	G
1	BovineHD0100022548	0	78292463	A	G
1	BovineHD0100022590	0	78470411	G	A
1	BovineHD0100022595	0	78490094	C	A
1	BovineHD0100022756	0	79098020	A	G
1	BovineHD0100022757	0	79104035	A	G
1	BovineHD0100023091	0	80273378	A	C
1	BovineHD0100023107	0	80300957	A	G
1	BovineHD0100023115	0	80343595	A	G
1	BovineHD0100023121	0	80407901	A	C
1	BovineHD0100023154	0	80555344	A	G
1	BovineHD0100023224	0	80784835	A	G
1	BovineHD0100023228	0	80792898	A	G
1	BovineHD0100023251	0	80878269	A	G
1	BovineHD0100023317	0	81170852	A	G
1	BovineHD0100023368	0	81330063	A	G
1	BovineHD0100023435	0	81577436	A	G
1	BovineHD0100023769	0	82852871	A	G
1	BovineHD0100023807	0	83020846	A	C
1	BovineHD0100023871	0	83267930	G	A
1	BovineHD0100024011	0	83893319	C	A
1	BovineHD0100024179	0	84400239	G	A
1	BovineHD0100024185	0	84421069	A	G
1	BovineHD0100024336	0	85000339	G	A
1	Hapmap40679-BTA-122761	0	85200157	A	G
1	BovineHD0100024511	0	85727293	A	G
1	BovineHD4100000502	0	86578295	A	G
1	BovineHD0100024685	0	86646828	A	G
1	BovineHD0100024717	0	86817755	G	A
1	BovineHD0100024731	0	86864849	G	A
1	Hapmap49096-BTA-25573	0	87725213	A	G
1	BovineHD0100025110	0	88286380	A	G
1	BovineHD0100025272	0	88954020	A	G
1	BovineHD0100025282	0	88971707	A	G
1	BovineHD0100025292	0	89001400	A	G
1	BovineHD0100046523	0	89012095	A	G
1	BovineHD0100025346	0	89173807	A	C
1	BovineHD4100000516	0	89600494	G	A
1	BovineHD0100025581	0	89893086	A	G
1	BTA-41494-no-rs	0	90196132	A	G
1	BovineHD0100025689	0	90274985	A	G
1	BovineHD0100025780	0	90665788	A	G
1	BovineHD0100025970	0	91459665	A	G
1	BovineHD0100026036	0	91707418	A	G
1	BovineHD0100026070	0	91837427	A	G
1	BovineHD0100026073	0	91842137	G	A
1	BovineHD0100026133	0	92078534	G	A
1	BovineHD0100026297	0	92511646	G	A
1	BovineHD0100026368	0	92702595	A	G
1	BovineHD0100026412	0	92892140	A	G
1	BovineHD0100026477	0	93189866	G	A
1	BovineHD0100046780	0	93883473	A	G
1	BovineHD0100026641	0	93920061	G	A
1	BovineHD0100026735	0	94309140	A	C
1	BovineHD0100026765	0	94386566	A	G
1	BovineHD0100026780	0	94400356	G	A
1	BovineHD0100026849	0	94561735	C	A
1	BovineHD0100027214	0	95765138	G	A
1	BovineHD0100027218	0	95779408	A	G
1	BovineHD0100046539	0	96716041	A	G
1	BovineHD0100027553	0	96948032	G	A
1	BovineHD0100027626	0	97095609	A	C
1	BovineHD0100027647	0	97113039	A	G
1	BovineHD0100027655	0	97123211	A	G
1	BovineHD0100027765	0	97344050	A	G
1	BovineHD0100028189	0	98710016	A	G
1	BovineHD0100028308	0	99162409	A	G
1	BovineHD0100028327	0	99231934	A	G
1	BovineHD0100028437	0	99621556	G	A
1	BovineHD0100028455	0	99682911	G	A
1	BovineHD0100028845	0	101049858	A	G
1	BovineHD0100028862	0	101124889	A	G
1	BovineHD0100029353	0	102981432	A	G
1	Hapmap51453-BTA-45251	0	103071560	A	G
1	BovineHD0100029389	0	103086010	G	A
1	BovineHD0100029756	0	104417396	G	A
1	BovineHD0100029758	0	104430057	G	A
1	BovineHD0100029805	0	104729770	G	A
1	BovineHD0100029857	0	105001726	A	G
1	ARS-BFGL-NGS-111524	0	106015356	G	A
1	BovineHD0100030151	0	106348444	A	G
1	BovineHD0100030228	0	106675726	A	G
1	BovineHD0100030266	0	106818324	A	G
1	BovineHD0100030283	0	106866101	A	G
1	BovineHD0100030415	0	107416396	G	A
1	BovineHD0100030437	0	107538815	A	G
1	BovineHD0100030635	0	108287346	A	G
1	BovineHD0100030845	0	108944645	A	C
1	BovineHD0100030933	0	109232527	A	G
1	BovineHD0100030939	0	109241449	A	G
1	BovineHD0100030969	0	109333676	A	G
1	BovineHD0100031084	0	109654364	A	G
1	BovineHD0100031138	0	109851039	A	G
1	BovineHD0100031147	0	109881902	A	G
1	BovineHD0100031360	0	110919855	A	G
1	BovineHD0100031389	0	111045032	A	G
1	BovineHD0100031489	0	111287757	A	G
1	BovineHD0100031750	0	112244433	A	G
1	BovineHD0100046565	0	112384139	A	C
1	BovineHD0100031858	0	112605347	G	A
1	BovineHD0100031973	0	113003827	A	G
1	BovineHD0100032000	0	113067062	A	G
1	BovineHD0100032123	0	113547159	G	A
1	ARS-BFGL-NGS-22231	0	113707812	G	A
1	BovineHD0100032453	0	114819989	A	G
1	BovineHD0100032501	0	114995279	C	A
1	BovineHD0100032540	0	115098639	A	G
1	BovineHD0100032609	0	115334976	G	A
1	BovineHD0100032646	0	115400860	A	G
1	BovineHD0100033009	0	116756836	G	A
1	BovineHD0100033099	0	117230204	G	A
1	BovineHD0100033142	0	117393340	A	G
1	BovineHD0100033201	0	117598293	A	G
1	BovineHD0100033297	0	117910457	A	C
1	BovineHD0100033300	0	117917471	G	A
1	BovineHD0100033334	0	118043120	A	G
1	BovineHD0100033563	0	118890809	A	G
1	BovineHD0100033716	0	119291327	A	G
1	BovineHD0100033721	0	119300792	A	G
1	BovineHD0100033731	0	119331835	A	G
1	BovineHD4100000688	0	120090702	A	G
1	BovineHD0100034013	0	120114426	A	G
1	BovineHD0100034098	0	120419431	C	A
1	BovineHD0100034245	0	120981858	A	G
1	BovineHD0100034259	0	121014463	A	C
1	BovineHD0100034379	0	121473698	A	G
1	BovineHD0100034435	0	121623108	A	G
1	BovineHD0100034436	0	121631315	G	A
1	BovineHD0100034535	0	122004785	C	A
1	BovineHD0100034594	0	122317618	A	G
1	BovineHD0100034702	0	122804537	G	A
1	BovineHD0100034718	0	122841196	G	A
1	BovineHD0100034869	0	123451878	A	G
1	BovineHD0100034969	0	123837382	A	G
1	BovineHD0100035166	0	124722186	A	G
1	BovineHD0100035387	0	125585124	G	A
1	BovineHD0100035425	0	125734751	A	G
1	BovineHD0100035711	0	126455890	A	G
1	BovineHD0100035732	0	126513497	A	G
1	BovineHD0100047217	0	127341541	C	A
1	BTB-00056151	0	127491286	A	C
1	BovineHD0100036247	0	128279950	G	A
1	BovineHD0100036347	0	128553044	G	A
1	BovineHD0100036391	0	128699098	A	G
1	BovineHD0100036408	0	128776228	G	A
1	BovineHD0100036415	0	128817056	A	C
1	BovineHD0100036458	0	128893123	G	A
1	BovineHD0100036468	0	128921702	A	G
1	BovineHD0100036663	0	129432868	A	G
1	BovineHD0100036683	0	129463309	A	G
1	BovineHD0100036797	0	129706871	G	A
1	BovineHD0100036801	0	129713445	G	A
1	BovineHD0100036850	0	129777725	A	G
1	BovineHD0100036972	0	130023434	G	A
1	BovineHD0100037029	0	130321581	A	G
1	BovineHD0100037088	0	130568691	A	G
1	BovineHD0100037407	0	131573688	G	A
1	BovineHD0100037483	0	131768940	G	A
1	ARS-BFGL-NGS-56103	0	131806595	C	A
1	BovineHD0100037557	0	131913015	G	A
1	BovineHD0100037605	0	132103545	G	A
1	BovineHD0100037879	0	132984886	A	G
1	BovineHD0100037920	0	133145430	C	A
1	BovineHD0100037925	0	133165988	A	G
1	BovineHD0100037962	0	133266321	G	A
1	BovineHD0100038016	0	133446041	G	A
1	ARS-BFGL-NGS-54112	0	134892799	A	G
1	BovineHD0100038409	0	135169752	G	A
1	ARS-BFGL-NGS-34641	0	135232682	A	G
1	BovineHD0100038455	0	135308640	A	G
1	BovineHD0100038485	0	135387977	A	G
1	BovineHD0100038538	0	135480465	G	A
1	BovineHD0100038544	0	135486159	A	G
1	BovineHD0100038560	0	135514610	A	G
1	BovineHD0100038703	0	135947945	A	G
1	BovineHD0100038717	0	135990792	A	G
1	BovineHD0100038806	0	136290474	A	G
1	BovineHD0100038819	0	136383246	C	A
1	BovineHD0100038870	0	136512957	A	G
1	BovineHD0100038897	0	136599791	A	G
1	BovineHD0100039076	0	137021626	C	A
1	BovineHD0100039099	0	137059877	A	G
1	BovineHD0100039125	0	137107492	A	G
1	BovineHD0100039527	0	138458268	A	G
1	BovineHD0100039665	0	138914571	A	G
1	BovineHD0100039679	0	138972931	G	A
1	BovineHD0100039744	0	139230528	G	A
1	BovineHD0100046618	0	139258539	G	A
1	BovineHD0100039781	0	139313429	A	G
1	BovineHD0100039820	0	139483819	C	A
1	BovineHD0100039926	0	139831705	G	A
1	BovineHD0100039990	0	140021083	A	G
1	BovineHD0100040010	0	140061488	A	G
1	BovineHD0100040440	0	141421178	A	G
1	BovineHD0100040467	0	141509316	A	G
1	ARS-BFGL-NGS-106484	0	141767788	A	G
1	BovineHD0100040656	0	141892262	A	G
1	BovineHD4100000789	0	141941133	A	G
1	BovineHD0100040833	0	142295866	G	A
1	BovineHD0100040875	0	142385528	A	G
1	BovineHD0100040910	0	142504037	A	C
1	BovineHD0100040956	0	142647820	A	G
1	BovineHD0100040975	0	142762277	A	C
1	BovineHD0100041060	0	142965636	A	G
1	BovineHD0100041182	0	143208224	A	G
1	BovineHD0100041257	0	143357126	G	A
1	BovineHD0100041295	0	143443115	A	G
1	BovineHD0100041322	0	143520836	A	G
1	BovineHD0100041324	0	143529287	A	G
1	BovineHD0100041436	0	143898447	G	A
1	BovineHD0100041466	0	143964154	A	G
1	BovineHD0100041497	0	144045019	A	C
1	BovineHD0100041616	0	144398053	A	G
1	BovineHD0100041953	0	145247443	A	G
1	BovineHD0100042028	0	145618448	A	G
1	BovineHD0100042048	0	145650982	A	G
1	BovineHD0100042161	0	145975934	A	G
1	BovineHD0100042185	0	146056133	A	G
1	BovineHD0100042207	0	146175457	A	G
1	BovineHD0100042211	0	146186583	A	C
1	BovineHD0100042468	0	146974240	A	C
1	BovineHD0100042526	0	147095997	A	G
1	BovineHD0100042560	0	147220150	A	G
1	BovineHD0100042613	0	147359834	A	G
1	BovineHD0100042615	0	147370624	A	G
1	BovineHD0100042653	0	147471936	A	C
1	BovineHD0100042704	0	147647868	G	A
1	BovineHD0100042799	0	147909918	G	A
1	BovineHD0100042816	0	147943433	A	G
1	BovineHD0100043023	0	148726446	A	G
1	BovineHD0100043056	0	148800984	A	G
1	BovineHD0100043291	0	149400811	A	G
1	BovineHD0100043354	0	149577753	G	A
1	BovineHD0100043417	0	149778638	A	G
1	BovineHD0100043512	0	150176049	A	G
1	BovineHD0100043571	0	150265669	A	G
1	BovineHD0100043574	0	150268360	A	G
1	BovineHD0100043679	0	150590438	A	G
1	ARS-BFGL-NGS-110653	0	150650424	A	G
1	BovineHD0100043978	0	151410415	C	A
1	ARS-BFGL-NGS-105623	0	151550746	A	C
1	BovineHD0100044059	0	151649971	A	G
1	BovineHD0100044150	0	151906012	A	G
1	BovineHD0100044309	0	152378580	A	G
1	BovineHD0100044462	0	152796887	A	G
1	BovineHD0100044514	0	152936691	G	A
1	BovineHD0100044519	0	152944251	A	G
1	BovineHD0100044568	0	153087168	A	G
1	BovineHD0100044605	0	153194074	A	G
1	BovineHD0100044715	0	153487975	A	G
1	BovineHD0100044756	0	153612234	A	G
1	BovineHD0100044932	0	154080438	G	A
1	ARS-BFGL-NGS-4798	0	154109345	A	G
1	BovineHD0100044977	0	154229714	A	G
1	BovineHD0100045027	0	154385048	A	G
1	BovineHD0100045038	0	154403519	A	C
1	BovineHD0100047275	0	154666364	G	A
1	BovineHD0100045387	0	155439750	A	G
1	BovineHD0100045475	0	155683697	A	G
1	BovineHD0100045495	0	155751196	A	G
1	BovineHD0100045624	0	156204914	A	G
1	BovineHD0100045794	0	156691853	A	G
1	BovineHD0100045828	0	156799331	A	C
1	BovineHD0100045868	0	156899279	A	G
1	BovineHD0100046076	0	157478961	G	A
1	BovineHD0100046092	0	157508588	A	G
1	BovineHD0100046108	0	157577666	A	G
2	BovineHD0200000340	0	1245943	A	G
2	BovineHD0200000462	0	1610960	A	G
2	BovineHD0200000463	0	1616436	G	A
2	BovineHD0200000482	0	1709790	A	G
2	BovineHD0200000495	0	1761065	A	G
2	BovineHD0200000524	0	1827355	A	G
2	BovineHD0200000542	0	1884161	A	G
2	BovineHD0200000677	0	2403184	A	C
2	BovineHD0200000725	0	2643422	A	C
2	BovineHD0200000773	0	2854790	A	G
2	BovineHD0200000841	0	3140659	A	G
2	ARS-BFGL-BAC-42496	0	3407803	A	C
2	BovineHD0200000974	0	3705377	A	G
2	BovineHD0200000992	0	3752953	A	G
2	BovineHD0200001055	0	3948679	A	G
2	BovineHD0200001121	0	4133052	A	G
2	BovineHD0200001166	0	4221420	A	G
2	BovineHD0200001244	0	4422109	A	G
2	BovineHD0200001453	0	5130210	C	A
2	BovineHD0200001523	0	5308706	A	G
2	BovineHD0200001695	0	5809682	G	A
2	BovineHD0200002033	0	6912103	G	A
2	Hapmap60397-ss46527095	0	7321910	A	C
2	BovineHD0200002169	0	7371437	A	G
2	BovineHD0200002234	0	7612495	A	G
2	BovineHD0200002313	0	7918231	G	A
2	BovineHD0200002327	0	7977772	A	G
2	BovineHD0200002372	0	8127914	A	G
2	BovineHD0200002407	0	8228687	A	G
2	BovineHD0200002432	0	8293656	A	C
2	BovineHD0200002458	0	8401806	A	G
2	BovineHD0200002485	0	8481672	A	G
2	BovineHD0200002501	0	8576402	A	G
2	BovineHD0200002518	0	8658378	A	G
2	BovineHD0200002841	0	10092288	A	G
2	BovineHD0200003036	0	11011852	C	A
2	BovineHD0200003218	0	11553104	A	G
2	BovineHD0200003286	0	11803452	A	G
2	BovineHD0200003313	0	11862151	A	C
2	BovineHD0200003360	0	11993190	A	G
2	BovineHD0200003577	0	12711203	C	A
2	BovineHD0200003607	0	12803104	A	C
2	BovineHD0200003624	0	12839751	G	A
2	BovineHD0200003649	0	12981424	A	G
2	BovineHD0200003665	0	13064446	A	G
2	BovineHD0200003729	0	13273353	G	A
2	BovineHD0200003872	0	13757178	C	A
2	BovineHD0200004030	0	14335767	A	G
2	BovineHD0200004185	0	14822022	A	G
2	BovineHD0200004541	0	15894574	G	A
2	BovineHD0200004756	0	16701258	G	A
2	BovineHD0200004830	0	16943125	A	C
2	BovineHD0200005050	0	17692585	G	A
2	BovineHD0200005171	0	18087478	A	G
2	BovineHD0200005178	0	18096503	A	G
2	BovineHD0200005182	0	18101416	A	G
2	BovineHD0200005186	0	18110412	A	G
2	BovineHD0200005224	0	18220036	A	G
2	BovineHD0200005368	0	18668683	A	C
2	BovineHD0200005452	0	18936510	A	G
2	BovineHD0200005487	0	19054696	A	G
2	BovineHD0200005684	0	19784112	A	G
2	BovineHD0200005706	0	19903359	A	G
2	BovineHD0200005759	0	20097518	A	G
2	BovineHD0200005769	0	20135125	A	G
2	BovineHD0200005794	0	20221271	A	G
2	BovineHD0200005900	0	20610552	A	G
2	BovineHD0200006033	0	21257471	C	A
2	BovineHD0200006047	0	21295793	A	G
2	BovineHD0200006224	0	21836590	A	G
2	BovineHD0200006244	0	21900812	A	G
2	BovineHD0200006257	0	21928154	A	G
2	BovineHD0200006338	0	22205076	A	G
2	BTB-00084791	0	22352656	A	G
2	BovineHD0200006438	0	22626607	A	G
2	BovineHD0200006595	0	23247264	A	G
2	BovineHD0200006727	0	23613088	A	C
2	BovineHD0200006807	0	23809408	A	G
2	Hapmap52128-rs29015710	0	24472770	C	A
2	BovineHD0200007757	0	26850568	G	A
2	BovineHD0200007820	0	27028792	A	G
2	BovineHD0200007906	0	27275835	G	A
2	BovineHD0200008045	0	27659531	A	G
2	BovineHD0200008087	0	27744807	C	A
2	Hapmap33265-BTA-47080	0	27804969	G	A
2	BovineHD0200008250	0	28255680	G	A
2	BovineHD0200008288	0	28368399	A	G
2	Hapmap48633-BTA-118034	0	28418159	G	A
2	BovineHD0200008406	0	28689605	A	G
2	BovineHD0200008454	0	28916988	A	G
2	BovineHD0200008707	0	29807002	A	G
2	BovineHD0200008785	0	30027359	G	A
2	BovineHD0200008936	0	30400755	G	A
2	ARS-BFGL-BAC-30252	0	30704175	G	A
2	BovineHD0200009225	0	31211933	A	G
2	BovineHD0200009287	0	31365935	G	A
2	BovineHD0200009324	0	31476185	A	G
2	BovineHD0200009635	0	32709335	A	C
2	BTB-00094379	0	33121559	A	G
2	BovineHD0200009791	0	33282926	G	A
2	BovineHD0200009815	0	33367945	G	A
2	BovineHD0200009893	0	33638035	A	C
2	BTB-00093713	0	33798764	T	A
2	BovineHD0200010062	0	34203513	A	G
2	BovineHD0200010277	0	34798213	G	A
2	BovineHD0200010429	0	35564175	A	G
2	BovineHD0200010572	0	36011791	A	G
2	BovineHD0200010723	0	36483235	A	C
2	BovineHD0200010947	0	37512267	A	G
2	BovineHD0200011007	0	37745883	G	A
2	BovineHD0200011157	0	38203697	G	A
2	BovineHD0200011274	0	38514781	A	G
2	BovineHD0200011330	0	38704268	G	A
2	Hapmap53285-rs29015860	0	38804898	A	G
2	BovineHD0200011455	0	39055153	A	G
2	BovineHD0200011632	0	39707760	A	G
2	BTB-01053755	0	40313359	G	A
2	BovineHD0200011877	0	40761403	A	C
2	BovineHD0200011932	0	41014184	A	G
2	BovineHD0200011970	0	41212781	A	G
2	BovineHD0200011984	0	41295693	C	A
2	BovineHD0200011994	0	41340271	A	G
2	BovineHD0200012258	0	42349367	G	A
2	BovineHD0200012270	0	42392668	A	G
2	BovineHD0200012559	0	43513982	A	G
2	BovineHD0200012637	0	43748803	A	C
2	BovineHD0200012713	0	43973183	A	G
2	BovineHD0200012821	0	44266600	A	G
2	BovineHD0200012878	0	44413377	A	G
2	BovineHD0200012947	0	44648336	A	G
2	Hapmap50202-BTA-106854	0	45026036	G	A
2	BovineHD0200013062	0	45044327	A	G
2	ARS-BFGL-NGS-66375	0	45144958	A	G
2	BovineHD0200013192	0	45526790	A	G
2	BovineHD0200013424	0	46312634	C	A
2	BovineHD0200013499	0	46605647	A	C
2	BovineHD0200013624	0	46986321	A	G
2	BovineHD0200013669	0	47120668	A	G
2	BovineHD0200013702	0	47254358	A	G
2	BovineHD0200013788	0	47442918	G	A
2	BovineHD0200013900	0	47940740	G	A
2	BovineHD0200013924	0	48045149	A	G
2	ARS-BFGL-BAC-35245	0	48282793	A	G
2	BovineHD0200014130	0	48880514	A	C
2	BovineHD0200014157	0	48961198	A	G
2	Hapmap42449-BTA-120321	0	49175458	A	G
2	BTA-47677-no-rs	0	50165771	A	G
2	BovineHD0200014506	0	50378923	A	G
2	BTB-00098901	0	50556015	G	A
2	BovineHD0200014694	0	51233380	G	A
2	BovineHD0200014738	0	51416073	A	G
2	BovineHD0200014768	0	51579807	C	A
2	BovineHD0200014786	0	51691577	G	A
2	BovineHD4100001210	0	51944561	C	A
2	BovineHD0200014972	0	52464828	A	G
2	BovineHD0200015011	0	52621351	G	A
2	BovineHD0200015017	0	52644818	A	G
2	BovineHD0200015150	0	53068143	A	G
2	BovineHD0200015364	0	53927415	A	C
2	BovineHD0200015512	0	54711090	A	G
2	BovineHD0200015582	0	54965693	C	A
2	BovineHD0200015688	0	55260829	A	G
2	Hapmap43123-BTA-101963	0	55524932	A	G
2	BTB-01892981	0	55566541	A	G
2	BovineHD0200015804	0	55646872	A	G
2	BovineHD0200015968	0	56359685	A	G
2	BovineHD0200016035	0	56565233	A	G
2	BovineHD0200016131	0	56862929	A	C
2	BovineHD0200016152	0	56897170	A	G
2	BovineHD0200016190	0	57036079	A	G
2	BovineHD0200016298	0	57508149	A	G
2	BovineHD0200016335	0	57637128	A	C
2	BovineHD0200016464	0	57993234	A	G
2	BovineHD0200016509	0	58200171	A	G
2	BovineHD0200016592	0	58453820	G	A
2	BovineHD0200016704	0	58733753	A	G
2	BovineHD0200016837	0	59176397	A	G
2	BovineHD0200016849	0	59205783	G	A
2	BovineHD0200016894	0	59377407	C	A
2	BovineHD0200016913	0	59456003	A	C
2	BovineHD0200017094	0	60051452	A	C
2	BovineHD0200017340	0	60626268	G	A
2	BovineHD0200017549	0	61073115	A	G
2	BovineHD0200017609	0	61313500	A	G
2	BovineHD0200017620	0	61336058	A	G
2	BovineHD0200017695	0	61606077	G	A
2	BovineHD0200018088	0	62666783	G	A
2	BovineHD0200018089	0	62669781	A	C
2	BovineHD0200018145	0	62863514	G	A
2	BovineHD0200018146	0	62867092	A	G
2	BovineHD0200018159	0	62893361	A	G
2	BovineHD0200018160	0	62896267	A	G
2	BovineHD0200018217	0	63012632	A	G
2	BovineHD0200018237	0	63074224	A	G
2	BovineHD0200018248	0	63106456	A	C
2	BovineHD0200018310	0	63305300	A	G
2	BovineHD0200018324	0	63346588	A	G
2	BovineHD0200018344	0	63387509	A	G
2	BovineHD0200018396	0	63555394	G	A
2	BovineHD0200018424	0	63642305	A	G
2	BovineHD4100001277	0	64064184	A	G
2	ARS-BFGL-NGS-91754	0	64399273	G	A
2	BovineHD0200018638	0	64556594	A	G
2	BovineHD0200018660	0	64636272	C	A
2	BovineHD0200018763	0	65000031	A	C
2	BovineHD0200018785	0	65045640	A	G
2	BovineHD0200018998	0	65592892	A	G
2	BovineHD0200019079	0	65925708	A	C
2	Hapmap39925-BTA-47947	0	66637714	A	C
2	BovineHD0200019445	0	67274887	A	G
2	BovineHD0200019463	0	67313351	A	G
2	BovineHD0200019717	0	68241534	A	G
2	BovineHD0200019758	0	68346530	A	G
2	BovineHD0200019890	0	68901616	A	G
2	BovineHD0200019896	0	68919048	A	G
2	Hapmap47485-BTA-107591	0	69883074	A	G
2	BovineHD0200020183	0	70159212	A	G
2	BovineHD0200020219	0	70320667	A	G
2	BovineHD0200020220	0	70325510	A	G
2	BovineHD0200020226	0	70351243	G	A
2	BovineHD0200020287	0	70610964	A	G
2	BovineHD0200020357	0	70879179	A	C
2	BovineHD0200020371	0	70928993	A	C
2	BovineHD0200020403	0	71043749	G	A
2	ARS-BFGL-NGS-35948	0	71161113	A	G
2	BovineHD0200020531	0	71535410	A	G
2	BovineHD0200040665	0	71686967	A	G
2	BovineHD0200020615	0	71819182	A	G
2	BovineHD0200020793	0	72630011	G	A
2	BovineHD0200020917	0	73076047	A	C
2	BovineHD0200020943	0	73180520	A	G
2	BovineHD0200020947	0	73202476	G	A
2	BovineHD0200020992	0	73282163	C	A
2	BovineHD0200020995	0	73284117	A	G
2	BovineHD0200021004	0	73303697	G	A
2	BovineHD0200021355	0	74494584	A	G
2	BovineHD0200021492	0	74997175	A	G
2	BovineHD0200021933	0	76357474	A	G
2	BTB-01313376	0	76422853	A	G
2	BovineHD0200021973	0	76454234	A	G
2	BovineHD0200022012	0	76572573	A	C
2	BovineHD0200022020	0	76607055	G	A
2	BovineHD0200022293	0	77382721	C	A
2	BovineHD0200022429	0	77908559	A	G
2	BovineHD0200022543	0	78391860	A	G
2	ARS-BFGL-NGS-21252	0	78581503	A	G
2	BovineHD0200022733	0	79119134	A	G
2	ARS-BFGL-NGS-81445	0	79126404	G	A
2	BovineHD0200022781	0	79264577	G	A
2	BovineHD0200022815	0	79324205	A	G
2	BovineHD0200022865	0	79453927	A	G
2	BovineHD0200023005	0	80037288	G	A
2	BovineHD0200023054	0	80205911	G	A
2	BovineHD0200023071	0	80251911	A	G
2	BovineHD0200023102	0	80349998	C	A
2	BovineHD0200023194	0	80671214	A	G
2	BovineHD0200023680	0	82726289	A	G
2	BovineHD0200023916	0	83692163	A	G
2	BovineHD0200023952	0	83876565	G	A
2	BovineHD0200023996	0	84063893	G	A
2	BovineHD0200024195	0	84852364	C	A
2	BovineHD0200024491	0	85931498	A	G
2	BovineHD0200024517	0	86013001	G	A
2	BovineHD0200024562	0	86178360	A	G
2	BovineHD0200024591	0	86301787	A	G
2	BovineHD0200024618	0	86417835	A	G
2	BovineHD0200024699	0	86773126	G	A
2	BovineHD0200024926	0	87680747	A	G
2	BovineHD0200025019	0	88113359	A	G
2	BovineHD0200025120	0	88487801	A	G
2	BovineHD0200025353	0	89300423	A	G
2	BovineHD0200025407	0	89510509	A	G
2	BovineHD0200025562	0	89926675	A	G
2	BovineHD0200025832	0	90818484	A	G
2	BovineHD0200026061	0	91668850	A	G
2	BovineHD0200026073	0	91736150	A	G
2	BovineHD4100001388	0	91891758	A	C
2	BovineHD0200026137	0	92028000	A	G
2	BovineHD0200026185	0	92196409	A	G
2	BovineHD0200026328	0	92513636	A	G
2	BovineHD0200026464	0	92905977	A	G
2	BovineHD0200026699	0	93528239	G	A
2	BovineHD0200026702	0	93535206	G	A
2	BovineHD0200026722	0	93603657	A	G
2	BovineHD0200026724	0	93607804	A	G
2	BovineHD0200026768	0	93750926	A	G
2	BovineHD0200026845	0	93931914	A	G
2	BovineHD0200026970	0	94190137	G	A
2	BovineHD0200027086	0	94421751	A	G
2	BovineHD0200027127	0	94514260	A	G
2	BovineHD0200027336	0	95115993	A	G
2	BovineHD0200027599	0	96060832	C	A
2	BovineHD0200027684	0	96378361	A	G
2	BovineHD0200027750	0	96623968	A	G
2	BovineHD0200027786	0	96730092	A	G
2	BovineHD0200027798	0	96749136	G	A
2	BovineHD4100001428	0	96850318	A	G
2	BovineHD4100001429	0	96862112	A	G
2	BovineHD0200027846	0	96870310	A	G
2	BovineHD0200028112	0	97772005	G	A
2	BovineHD0200028401	0	98684023	A	G
2	BovineHD0200028663	0	99700548	A	G
2	BovineHD0200028761	0	100259062	C	A
2	BovineHD0200029144	0	101584318	G	A
2	BovineHD0200029285	0	101941462	A	G
2	BovineHD0200029532	0	102889645	G	A
2	BovineHD0200029543	0	102935291	A	G
2	BovineHD0200029553	0	102971043	C	A
2	BovineHD0200029572	0	103023624	A	G
2	BovineHD0200029596	0	103120139	G	A
2	BovineHD0200029610	0	103176102	A	C
2	BTA-48534-no-rs	0	103470685	G	A
2	BovineHD0200029805	0	103659502	A	G
2	BovineHD0200029882	0	103935949	A	G
2	BovineHD0200029922	0	104076728	A	C
2	ARS-BFGL-NGS-103574	0	104406422	A	G
2	BovineHD0200030015	0	104415970	A	G
2	BovineHD0200030127	0	104825238	A	G
2	BovineHD0200030273	0	105161821	A	G
2	BovineHD0200030351	0	105369924	C	A
2	BovineHD0200030553	0	106003030	A	G
2	BovineHD0200030585	0	106162020	G	A
2	BovineHD0200030665	0	106499441	A	G
2	BovineHD0200030732	0	106692813	A	G
2	BovineHD0200030939	0	107510210	A	G
2	BovineHD0200030961	0	107534256	A	G
2	BovineHD0200031024	0	107821620	G	A
2	BovineHD0200031159	0	108321759	G	A
2	BovineHD0200031175	0	108356498	A	G
2	BovineHD0200031395	0	108881454	A	C
2	BovineHD0200031422	0	108932403	C	A
2	BovineHD0200031552	0	109416199	A	G
2	Hapmap42568-BTA-48982	0	110007375	A	G
2	BovineHD0200031837	0	110486761	A	G
2	BovineHD0200031882	0	110652814	A	G
2	ARS-BFGL-BAC-34317	0	111335667	A	C
2	BovineHD0200032163	0	111581612	A	G
2	BovineHD0200032215	0	111826074	A	G
2	BovineHD0200032341	0	112384210	A	G
2	BovineHD0200032560	0	113087390	A	G
2	BovineHD0200032570	0	113122601	A	G
2	BovineHD0200032583	0	113169771	A	G
2	BovineHD0200032714	0	113565094	A	C
2	BovineHD0200032755	0	113656930	A	C
2	BovineHD0200032866	0	113873356	A	G
2	BovineHD4100001540	0	114689946	A	C
2	BovineHD0200033155	0	114738642	A	G
2	BovineHD0200033185	0	114894320	A	G
2	BovineHD0200033254	0	115229729	G	A
2	BovineHD0200033437	0	116067311	A	G
2	BovineHD4100001558	0	116336755	A	G
2	BovineHD4100001559	0	116353185	A	G
2	BovineHD0200033527	0	116379355	A	G
2	BovineHD0200033607	0	116650099	A	G
2	BovineHD0200033672	0	116823195	A	G
2	BovineHD0200033763	0	117100560	A	G
2	BovineHD0200033858	0	117499015	G	A
2	BovineHD0200033886	0	117553542	G	A
2	BovineHD0200033949	0	117834597	A	G
2	BovineHD0200034206	0	118509131	A	G
2	BovineHD0200034556	0	119591432	G	A
2	BovineHD4100001591	0	120104106	A	G
2	BovineHD0200034866	0	120150102	A	G
2	BovineHD0200034913	0	120337990	A	G
2	BovineHD0200035016	0	120759505	A	G
2	BovineHD0200035167	0	121300900	A	G
2	BovineHD0200035240	0	121649131	A	G
2	BovineHD0200035265	0	121730850	A	G
2	BovineHD0200035306	0	121803071	A	G
2	BovineHD0200035410	0	122126148	A	G
2	BovineHD0200035559	0	122657220	A	G
2	BovineHD0200035593	0	122780546	A	G
2	BovineHD0200035850	0	123553394	A	G
2	BovineHD0200035972	0	123775549	A	G
2	BovineHD0200035994	0	123843994	A	C
2	BovineHD0200036372	0	125273110	A	G
2	BovineHD0200036468	0	125733775	A	G
2	BovineHD4100001643	0	125957757	A	C
2	BovineHD0200036571	0	126019532	A	G
2	BovineHD0200036671	0	126267326	A	G
2	BovineHD0200036806	0	126769618	A	G
2	BovineHD0200036824	0	126829494	G	A
2	BovineHD0200036867	0	127015021	A	G
2	BovineHD0200037256	0	128262237	A	G
2	BovineHD0200037270	0	128316737	A	G
2	BovineHD0200037380	0	128683589	A	G
2	BovineHD0200037479	0	129044646	A	G
2	BovineHD0200038057	0	130858995	A	G
2	BovineHD0200038173	0	131296022	A	C
2	BovineHD0200038208	0	131420689	A	G
2	BovineHD0200038216	0	131433548	A	G
2	BovineHD0200038238	0	131507565	A	G
2	BovineHD0200038575	0	132650888	A	G
2	BovineHD0200038722	0	133122021	A	G
2	BovineHD0200038776	0	133237472	G	A
2	BovineHD0200038786	0	133261147	A	G
2	BovineHD0200038810	0	133302902	A	G
2	BovineHD0200038829	0	133323817	A	G
2	BovineHD0200038915	0	133524903	G	A
2	BovineHD0200039201	0	134375452	A	G
2	BovineHD0200039466	0	134977964	A	G
2	BovineHD0200039484	0	135044225	G	A
2	BovineHD0200039496	0	135072117	A	C
2	BovineHD0200039538	0	135173607	A	G
2	BovineHD4100001746	0	135201275	A	G
2	BovineHD0200039846	0	135942136	A	G
2	BovineHD0200039970	0	136294865	A	G
3	BovineHD0300000224	0	959008	G	A
3	BovineHD0300000275	0	1114369	G	A
3	BovineHD0300000358	0	1320804	G	A
3	BovineHD0300000443	0	1687675	G	A
3	BovineHD0300000542	0	2020179	A	G
3	BovineHD0300000676	0	2491768	G	A
3	BovineHD0300000737	0	2672633	G	A
3	BovineHD0300000753	0	2707890	A	G
3	BovineHD0300000775	0	2756933	A	G
3	BovineHD0300000882	0	3012573	A	G
3	BovineHD0300000887	0	3027129	A	G
3	BovineHD0300000978	0	3312251	A	G
3	BovineHD0300001115	0	3659411	G	A
3	BovineHD0300001249	0	4030388	A	G
3	BovineHD0300001288	0	4183635	G	A
3	BovineHD0300035918	0	4227123	A	C
3	BovineHD0300001323	0	4268866	A	G
3	ARS-BFGL-NGS-17527	0	4279731	G	A
3	BovineHD0300001535	0	4937799	A	G
3	BovineHD0300001607	0	5201038	A	G
3	BovineHD0300001643	0	5318779	A	C
3	BovineHD0300001701	0	5524560	A	C
3	BovineHD0300002282	0	7174253	A	G
3	BovineHD4100001814	0	7438798	A	C
3	BovineHD0300002409	0	7461199	A	G
3	BovineHD0300002513	0	7740408	A	G
3	BTA-66943-no-rs	0	7957960	A	G
3	Hapmap48430-BTA-66944	0	7983149	A	G
3	BovineHD0300002936	0	8864317	A	G
3	BovineHD0300003194	0	9825698	A	G
3	BovineHD0300003232	0	9910346	A	G
3	BovineHD0300003267	0	10006789	G	A
3	BovineHD0300003280	0	10023499	A	G
3	BovineHD0300003299	0	10058033	A	G
3	BovineHD0300003328	0	10121070	G	A
3	BovineHD0300003388	0	10258060	A	G
3	BovineHD0300003445	0	10416740	A	G
3	BovineHD0300003450	0	10431728	A	G
3	ARS-BFGL-NGS-101769	0	11105182	A	G
3	BovineHD0300003870	0	11735747	C	A
3	BovineHD0300004047	0	12366804	G	A
3	BovineHD0300004143	0	12700573	G	A
3	BovineHD0300004229	0	12992508	G	A
3	BovineHD4100001851	0	13161503	A	G
3	BovineHD0300004372	0	13511680	A	G
3	BovineHD0300004407	0	13603295	A	G
3	BovineHD0300004434	0	13640475	G	A
3	BovineHD0300004504	0	13874344	A	G
3	BovineHD0300004559	0	14060409	G	A
3	BovineHD0300004625	0	14279904	A	G
3	ARS-BFGL-NGS-26797	0	14321565	A	G
3	BovineHD0300004658	0	14337978	C	A
3	BovineHD0300004857	0	15008714	A	G
3	BovineHD0300005033	0	15407807	A	G
3	BovineHD0300005183	0	15844943	A	G
3	BovineHD0300005276	0	16113078	G	A
3	ARS-BFGL-NGS-1859	0	16376596	G	A
3	BovineHD0300005476	0	16942324	A	G
3	BovineHD0300005552	0	17208566	A	G
3	BovineHD0300005739	0	17862248	A	G
3	BovineHD0300005979	0	18537592	A	G
3	BovineHD0300006031	0	18768300	A	G
3	BovineHD0300006600	0	20899114	A	C
3	BovineHD0300006985	0	22291130	A	G
3	BovineHD0300007035	0	22494045	A	G
3	Hapmap26676-BTA-141146	0	22975725	G	A
3	BovineHD0300007266	0	23250778	A	C
3	BovineHD0300007268	0	23257815	A	G
3	BovineHD0300007396	0	23652639	A	G
3	BovineHD0300007810	0	24966786	A	G
3	BovineHD0300007968	0	25317866	G	A
3	BovineHD0300007969	0	25322201	G	A
3	BovineHD0300008011	0	25424228	G	A
3	UA-IFASA-9337	0	26278487	A	G
3	BovineHD0300008329	0	26328134	A	G
3	BovineHD0300008340	0	26354056	A	G
3	BovineHD0300008378	0	26475511	G	A
3	BovineHD0300008403	0	26526233	G	A
3	BovineHD0300008504	0	26870751	G	A
3	BovineHD0300008626	0	27159701	A	G
3	BovineHD0300008669	0	27271243	A	G
3	BovineHD0300008947	0	28020055	G	A
3	BovineHD0300009280	0	29275764	A	G
3	BovineHD0300009307	0	29377672	G	A
3	BovineHD0300009321	0	29423143	A	G
3	BovineHD0300009370	0	29647151	A	C
3	BovineHD0300009531	0	30310801	G	A
3	BovineHD0300009551	0	30337416	G	A
3	BovineHD0300009680	0	30751848	A	G
3	BovineHD0300009725	0	30994939	A	C
3	BovineHD0300009831	0	31352687	G	A
3	BovineHD0300010009	0	31967595	A	G
3	BovineHD0300010054	0	32075330	A	G
3	BovineHD0300010139	0	32286609	A	G
3	BovineHD0300010193	0	32574834	A	C
3	ARS-BFGL-NGS-38953	0	32988739	A	G
3	BTB-00124726	0	33559007	A	G
3	BovineHD0300010578	0	33941252	A	C
3	BovineHD0300010616	0	34072491	A	G
3	BovineHD0300010976	0	35356350	A	G
3	BovineHD0300011060	0	35583788	A	G
3	BovineHD0300011091	0	35663148	A	G
3	BovineHD0300011117	0	35714071	A	G
3	BovineHD0300011131	0	35733716	G	A
3	BovineHD0300011324	0	36328753	A	G
3	BovineHD4100002026	0	36431595	A	G
3	BovineHD0300011389	0	36555331	A	C
3	BovineHD0300011523	0	37122794	G	A
3	BovineHD0300011694	0	37789121	A	G
3	BovineHD0300012055	0	39396251	A	G
3	BovineHD0300012212	0	40057778	A	G
3	BovineHD0300012448	0	40899678	G	A
3	BovineHD0300012654	0	41570356	A	C
3	BovineHD0300012841	0	42103336	G	A
3	BovineHD0300012925	0	42426397	A	G
3	BovineHD4100002064	0	42770590	A	G
3	BovineHD0300013046	0	42875982	G	A
3	BovineHD0300013177	0	43305790	G	A
3	BovineHD0300013273	0	43563464	G	A
3	BovineHD0300013443	0	44078942	A	G
3	BovineHD0300013466	0	44118018	A	G
3	BovineHD0300013594	0	44404568	A	G
3	BovineHD0300013837	0	45336636	A	C
3	BovineHD0300013958	0	45817635	A	G
3	BovineHD0300014073	0	46158798	A	G
3	BovineHD0300014079	0	46166706	A	G
3	BovineHD0300014106	0	46258872	A	G
3	BovineHD0300014158	0	46418759	A	G
3	BovineHD0300014169	0	46445788	A	G
3	BovineHD0300014670	0	48308137	A	G
3	BovineHD0300014705	0	48476234	A	G
3	BovineHD0300014714	0	48506958	G	A
3	BovineHD4100002097	0	48684183	A	G
3	BovineHD0300014820	0	48780415	C	A
3	BovineHD0300014835	0	48849685	A	G
3	BovineHD0300014893	0	49060040	C	A
3	BovineHD0300014909	0	49137277	A	G
3	BovineHD0300015438	0	50915077	A	C
3	BovineHD0300015553	0	51427746	A	G
3	BovineHD0300015643	0	51745529	A	G
3	BovineHD0300015685	0	51882812	G	A
3	BovineHD0300015714	0	51958405	A	C
3	BovineHD0300015747	0	52122943	G	A
3	Hapmap43654-BTA-67984	0	52402934	G	A
3	BovineHD0300015844	0	52456053	A	G
3	BovineHD0300016004	0	53013510	A	G
3	BovineHD0300016438	0	54294169	C	A
3	BovineHD0300016761	0	55485540	C	A
3	BovineHD0300016770	0	55521169	A	C
3	BovineHD0300016836	0	55710135	G	A
3	BovineHD0300016943	0	56236756	A	G
3	BovineHD0300017086	0	56693369	A	G
3	BovineHD0300017102	0	56754191	A	G
3	BovineHD0300036158	0	56802068	A	C
3	BovineHD0300017315	0	57423018	A	G
3	BovineHD0300017330	0	57490071	G	A
3	BovineHD0300017468	0	58012169	G	A
3	BovineHD0300017879	0	59443090	A	G
3	BovineHD0300018033	0	60162370	A	C
3	BovineHD0300018043	0	60186956	A	G
3	BovineHD0300018348	0	61059940	A	G
3	Hapmap55332-rs29012951	0	61193516	A	G
3	BovineHD0300018452	0	61506090	C	A
3	BovineHD0300018700	0	62404589	A	G
3	BovineHD0300018817	0	62814163	A	G
3	BovineHD0300019022	0	63651099	A	G
3	BTB-00132114	0	63986613	C	A
3	BovineHD0300019143	0	64110625	G	A
3	BovineHD4100002178	0	64500617	C	A
3	BovineHD0300019337	0	65026145	A	C
3	BovineHD0300019470	0	65679106	G	A
3	BTB-01580562	0	65684294	A	G
3	BovineHD0300019502	0	65799061	A	C
3	BovineHD0300019513	0	65841916	A	G
3	BovineHD0300019727	0	66598921	A	C
3	BovineHD0300019769	0	66759736	A	G
3	INRA-256	0	67723115	A	G
3	BovineHD0300020089	0	67970831	A	G
3	BovineHD0300020093	0	67987280	A	G
3	BovineHD0300020225	0	68450979	A	C
3	BovineHD0300020332	0	68841763	A	G
3	BovineHD0300020368	0	68955239	G	A
3	BovineHD0300020488	0	69465906	G	A
3	BovineHD0300021082	0	71887537	A	G
3	BovineHD0300021200	0	72477397	A	G
3	BovineHD0300021248	0	72751585	A	G
3	BovineHD0300021508	0	73870202	A	G
3	BovineHD0300021519	0	73905642	A	G
3	BovineHD0300021595	0	74248582	A	G
3	BovineHD0300021650	0	74458584	A	G
3	BovineHD0300021802	0	75125143	A	G
3	BovineHD0300022337	0	77370809	A	G
3	BovineHD0300022343	0	77400169	A	G
3	BovineHD0300022694	0	78728025	C	A
3	BovineHD0300022795	0	79058228	G	A
3	BovineHD0300022992	0	79775843	A	G
3	BovineHD0300023276	0	81020375	A	G
3	BovineHD0300035616	0	81069313	G	A
3	BovineHD0300023566	0	81985510	A	G
3	BovineHD0300023587	0	82055261	A	G
3	BovineHD0300023632	0	82215317	A	C
3	BovineHD0300023754	0	83010148	A	G
3	BovineHD0300023821	0	83241089	G	A
3	BovineHD0300023825	0	83253025	A	G
3	BovineHD0300024040	0	84130645	A	G
3	BovineHD0300024224	0	84798734	A	G
3	BovineHD0300024239	0	84837337	G	A
3	BovineHD0300024602	0	86150683	A	G
3	Hapmap43161-BTA-116272	0	86160189	G	A
3	BovineHD0300024707	0	86502395	G	A
3	BovineHD0300024768	0	86638076	G	A
3	BovineHD0300024788	0	86684446	A	C
3	BovineHD0300024808	0	86760671	A	C
3	BovineHD0300024899	0	86957094	A	G
3	BovineHD0300024901	0	86961766	G	A
3	BovineHD0300025092	0	87622481	G	A
3	BovineHD0300025249	0	88168783	A	G
3	BovineHD0300025251	0	88171012	G	A
3	BovineHD0300025315	0	88349198	A	G
3	BovineHD0300025330	0	88384617	A	G
3	ARS-BFGL-NGS-104839	0	88712390	G	A
3	BovineHD0300025666	0	89485880	A	C
3	BovineHD0300025674	0	89501320	G	A
3	Hapmap41332-BTA-68635	0	89675602	A	G
3	BovineHD0300025774	0	89704968	G	A
3	BovineHD0300025910	0	90087023	A	G
3	BovineHD0300025925	0	90164682	A	G
3	BovineHD0300025959	0	90262349	A	G
3	BovineHD0300025981	0	90322373	A	G
3	BovineHD0300025990	0	90336500	A	G
3	BovineHD0300026341	0	91555657	A	G
3	BovineHD0300026358	0	91598635	G	A
3	BovineHD0300026654	0	92570584	A	G
3	BovineHD0300026855	0	93247093	G	A
3	BovineHD0300026934	0	93480895	A	G
3	BovineHD0300026977	0	93591833	A	G
3	BovineHD0300027019	0	93713556	A	G
3	INRA-431	0	94250186	G	A
3	BovineHD0300027166	0	94279384	G	A
3	BovineHD0300027492	0	95690716	A	G
3	BovineHD0300027808	0	96955478	A	G
3	BovineHD0300028473	0	98986727	A	G
3	BovineHD0300028761	0	100214165	A	G
3	BovineHD0300028764	0	100234435	A	C
3	BovineHD0300028814	0	100479016	A	G
3	BovineHD0300028820	0	100487652	A	G
3	BovineHD0300028926	0	100957965	A	G
3	BovineHD0300029002	0	101358196	A	C
3	BovineHD0300029030	0	101447729	G	A
3	BovineHD0300029084	0	101677346	A	G
3	BovineHD0300029181	0	102007660	A	G
3	BovineHD0300029204	0	102067588	A	G
3	BovineHD0300029230	0	102121288	G	A
3	BovineHD0300029242	0	102158803	G	A
3	BovineHD0300029269	0	102245780	A	G
3	BovineHD0300029306	0	102367403	A	G
3	BovineHD0300029495	0	103014450	G	A
3	BovineHD0300029501	0	103040075	A	G
3	BovineHD0300029504	0	103057632	A	G
3	BovineHD0300029557	0	103265761	G	A
3	BovineHD0300029604	0	103394874	A	G
3	Hapmap31146-BTA-151624	0	103985945	A	G
3	BovineHD0300030099	0	105088540	G	A
3	BovineHD0300030670	0	106785819	A	G
3	BovineHD0300030716	0	106915971	A	G
3	BovineHD0300030728	0	106931108	G	A
3	BovineHD0300030764	0	107008096	A	G
3	BovineHD0300031014	0	107975534	A	C
3	BovineHD0300031025	0	108003343	A	G
3	BovineHD0300031085	0	108170667	A	G
3	ARS-BFGL-NGS-30729	0	108311829	A	G
3	BovineHD0300031144	0	108407665	G	A
3	BovineHD0300031230	0	108656817	G	A
3	BovineHD0300035682	0	108823526	A	G
3	BovineHD0300031395	0	109311777	A	C
3	BovineHD0300031432	0	109407041	G	A
3	BovineHD0300031599	0	109862281	A	G
3	BovineHD0300031626	0	109973560	G	A
3	BovineHD0300031675	0	110066643	C	A
3	BovineHD4100002465	0	110138468	G	A
3	BovineHD0300031761	0	110318617	A	G
3	BovineHD0300031823	0	110593904	A	G
3	BovineHD0300031841	0	110653911	A	C
3	BovineHD0300031878	0	110770331	A	G
3	ARS-BFGL-NGS-30708	0	111962731	A	G
3	BTA-69569-no-rs	0	112224915	C	A
3	BovineHD0300032291	0	112264310	A	G
3	BovineHD0300032323	0	112350198	A	C
3	BovineHD0300032416	0	112520146	A	G
3	BovineHD0300032417	0	112520945	A	G
3	BovineHD0300032653	0	113030963	A	G
3	BovineHD0300032731	0	113297466	A	G
3	BovineHD0300032744	0	113350213	A	G
3	BovineHD0300033114	0	114493545	G	A
3	BovineHD0300033223	0	114784342	G	A
3	BovineHD0300033354	0	115245533	A	G
3	BovineHD0300033477	0	115535509	A	G
3	BovineHD0300033503	0	115608292	A	G
3	BovineHD0300033548	0	115721166	A	G
3	BovineHD0300033648	0	116017325	G	A
3	BovineHD0300033787	0	116421139	A	G
3	ARS-BFGL-NGS-35462	0	116968644	A	G
3	BovineHD0300034088	0	117166536	A	G
3	BovineHD0300034180	0	117431264	G	A
3	BovineHD0300034215	0	117493867	G	A
3	ARS-BFGL-NGS-116445	0	117502262	A	G
3	BovineHD0300034242	0	117552667	A	G
3	BovineHD0300034245	0	117558299	G	A
3	BovineHD0300034347	0	117783657	A	G
3	BovineHD0300034413	0	117997300	A	G
3	BovineHD4100002555	0	118476486	A	G
3	BovineHD0300034697	0	119001685	A	G
3	BovineHD0300034744	0	119159627	A	G
3	BovineHD0300035081	0	120008566	A	G
3	BovineHD0300035145	0	120167354	A	G
3	BovineHD0300035167	0	120239456	A	G
4	BovineHD0400000022	0	153518	A	G
4	BovineHD0400000118	0	647170	A	G
4	BTA-90533-no-rs	0	1888198	A	C
4	BovineHD0400000635	0	2702626	A	G
4	BovineHD0400001128	0	4295941	A	G
4	BovineHD0400001145	0	4328284	A	G
4	BovineHD0400001230	0	4559341	A	G
4	BovineHD0400001252	0	4601578	A	G
4	BovineHD0400001285	0	4649163	A	G
4	BovineHD0400001335	0	4772915	A	G
4	BovineHD0400001399	0	4990411	A	G
4	BovineHD0400001472	0	5160766	G	A
4	BovineHD0400001589	0	5589375	C	A
4	BovineHD0400001609	0	5654518	A	G
4	BovineHD0400001639	0	5733619	G	A
4	BovineHD0400001672	0	5906689	A	C
4	BovineHD0400002042	0	6947644	A	G
4	BovineHD0400002190	0	7241543	A	G
4	BovineHD0400002269	0	7458869	A	G
4	BovineHD0400002286	0	7504976	A	G
4	BovineHD0400002310	0	7543367	A	G
4	BovineHD0400002311	0	7543905	A	G
4	BovineHD0400002495	0	8073089	A	C
4	BovineHD4100002636	0	8331097	A	G
4	BovineHD0400002624	0	8433809	A	G
4	BovineHD0400002822	0	9146261	A	G
4	BovineHD0400002845	0	9196384	A	G
4	BovineHD0400002870	0	9299536	A	G
4	BTB-00165541	0	9555206	G	A
4	BovineHD0400002987	0	9795335	A	G
4	BovineHD0400002993	0	9804578	G	A
4	BovineHD0400003135	0	10315479	A	G
4	BovineHD0400003314	0	11002522	A	C
4	BovineHD0400003338	0	11084953	A	C
4	BovineHD0400003422	0	11277326	G	A
4	BovineHD0400003426	0	11313556	G	A
4	BovineHD0400003507	0	11605519	A	G
4	BovineHD0400003613	0	12051539	G	A
4	BovineHD0400003625	0	12102590	C	A
4	BovineHD0400003781	0	12678329	A	G
4	BovineHD0400035865	0	12864748	A	C
4	BovineHD0400003907	0	13129605	A	G
4	BovineHD0400004029	0	13474475	C	A
4	BovineHD0400004102	0	13705591	A	G
4	BovineHD0400004258	0	14359018	G	A
4	BovineHD0400004278	0	14410866	A	G
4	BovineHD0400004448	0	15120407	G	A
4	BovineHD0400004544	0	15328211	A	G
4	BovineHD0400004550	0	15336930	A	G
4	BovineHD0400004564	0	15352750	A	G
4	BovineHD0400004624	0	15470592	G	A
4	BovineHD0400004872	0	16513766	A	G
4	BovineHD0400005223	0	17558022	G	A
4	BovineHD0400005225	0	17565900	A	G
4	BovineHD0400005361	0	17934762	G	A
4	BovineHD0400005363	0	17936012	G	A
4	BovineHD0400005395	0	18022704	A	G
4	BovineHD0400005812	0	19405104	A	G
4	BovineHD0400006106	0	20352948	A	G
4	BovineHD0400006193	0	20688197	A	G
4	BovineHD0400006214	0	20781888	A	C
4	BTB-01108661	0	21028253	A	G
4	BovineHD0400035374	0	21034597	A	G
4	BovineHD0400006272	0	21052689	A	G
4	BovineHD0400006626	0	22465892	A	G
4	BovineHD0400006695	0	22685574	G	A
4	BovineHD0400006963	0	23635677	G	A
4	BovineHD0400006975	0	23673335	A	G
4	BovineHD0400006983	0	23700870	A	G
4	BovineHD0400007098	0	24118653	G	A
4	BovineHD0400007262	0	24781190	A	G
4	BovineHD0400007272	0	24804884	A	G
4	BovineHD0400007399	0	25293841	G	A
4	BovineHD0400007533	0	25809623	G	A
4	BovineHD0400007557	0	25868804	C	A
4	BTB-01383975	0	26262355	A	G
4	BovineHD0400007862	0	27199282	C	A
4	BovineHD0400007886	0	27262097	G	A
4	BovineHD0400007976	0	27426586	G	A
4	BovineHD0400035388	0	28436365	G	A
4	BovineHD0400008426	0	29520667	A	G
4	BovineHD0400008444	0	29570924	G	A
4	BovineHD0400009321	0	32786210	A	G
4	BovineHD0400009458	0	33360915	A	C
4	BovineHD0400009716	0	34210758	A	G
4	BovineHD0400009769	0	34432897	G	A
4	BovineHD0400009771	0	34453781	A	G
4	BovineHD0400009840	0	34804946	A	G
4	BTB-02009505	0	35354923	A	G
4	BovineHD0400010032	0	35750360	A	G
4	BovineHD0400010175	0	36294493	G	A
4	BTB-01228397	0	36616352	A	G
4	BovineHD0400010558	0	37622090	A	G
4	BovineHD0400010656	0	38085050	A	G
4	BovineHD0400010741	0	38373877	A	G
4	BovineHD0400011068	0	39816240	A	C
4	BovineHD0400011169	0	40283493	G	A
4	BovineHD0400011188	0	40334587	A	G
4	BovineHD0400011189	0	40339522	A	C
4	BovineHD0400011201	0	40387959	A	C
4	BovineHD0400011203	0	40397627	A	G
4	BovineHD0400035412	0	40505912	A	G
4	BovineHD0400011280	0	40710973	A	G
4	BovineHD0400011424	0	41274893	A	G
4	BovineHD0400011524	0	41673987	A	G
4	BovineHD0400011589	0	41954774	C	A
4	ARS-BFGL-NGS-90974	0	43710013	A	G
4	BovineHD0400012022	0	44025061	A	G
4	BovineHD0400012120	0	44307660	A	G
4	BovineHD0400012189	0	44497622	A	G
4	BovineHD0400012302	0	44878625	G	A
4	BovineHD0400012319	0	44916323	A	G
4	BovineHD0400012350	0	45017546	G	A
4	BovineHD0400012354	0	45024571	A	G
4	BovineHD0400012551	0	45961309	A	C
4	BovineHD0400012594	0	46044014	A	G
4	BovineHD0400012680	0	46274647	A	G
4	BovineHD0400013001	0	47406133	A	G
4	BovineHD0400013173	0	47898316	A	G
4	BovineHD0400013179	0	47939214	A	C
4	BovineHD0400013402	0	48827721	G	A
4	BovineHD0400013516	0	49194937	A	G
4	BovineHD0400013546	0	49276546	G	A
4	BovineHD0400013649	0	49557076	A	G
4	BovineHD0400013657	0	49593340	A	C
4	BovineHD0400014004	0	50708415	A	G
4	BovineHD0400014013	0	50747053	A	G
4	BovineHD0400014138	0	51111760	G	A
4	BovineHD0400014183	0	51230640	A	G
4	BovineHD0400014316	0	51768129	A	G
4	BovineHD0400014418	0	52212700	A	G
4	BovineHD0400014507	0	52601927	A	G
4	BovineHD0400014640	0	53081598	A	G
4	BovineHD0400014693	0	53256505	A	G
4	BovineHD0400014729	0	53423873	A	G
4	BovineHD0400014772	0	53655525	G	A
4	BovineHD0400014817	0	53859576	A	G
4	BovineHD0400015216	0	55735514	A	G
4	BovineHD0400015233	0	55817422	A	G
4	BovineHD0400015268	0	55923738	G	A
4	BovineHD0400015447	0	56570832	C	A
4	BovineHD0400015452	0	56595317	A	G
4	BovineHD0400015460	0	56621471	G	A
4	BovineHD0400015463	0	56624846	G	A
4	BTB-00186866	0	56761233	A	G
4	BovineHD0400015865	0	58125868	A	G
4	BTA-70765-no-rs	0	59089119	C	A
4	BovineHD0400016063	0	59101189	A	G
4	BovineHD0400016141	0	59444886	A	G
4	BovineHD0400016179	0	59596296	A	G
4	ARS-BFGL-NGS-114455	0	59744707	G	A
4	BovineHD0400016312	0	60153872	C	A
4	BovineHD0400016343	0	60220598	A	G
4	BovineHD0400016377	0	60341774	G	A
4	BovineHD0400016574	0	60821342	A	G
4	BovineHD0400016795	0	61388892	G	A
4	BovineHD4100002936	0	61943940	A	C
4	BovineHD0400016961	0	61955879	A	G
4	BovineHD0400017115	0	62496245	A	G
4	BovineHD0400017162	0	62618106	C	A
4	BovineHD0400017496	0	63902100	A	G
4	BovineHD0400017572	0	64213474	A	G
4	BovineHD0400017835	0	65025845	A	G
4	BovineHD0400017928	0	65318306	A	G
4	BovineHD0400017930	0	65326826	G	A
4	BovineHD0400018032	0	65790485	A	G
4	BovineHD0400018040	0	65833443	A	G
4	BovineHD0400018045	0	65855092	A	G
4	BovineHD0400018305	0	66703851	A	C
4	BovineHD0400018380	0	66987315	A	G
4	BovineHD0400018381	0	66988387	G	A
4	BovineHD0400018536	0	67410119	A	G
4	BovineHD0400018712	0	68089789	A	G
4	BovineHD0400018962	0	68975542	A	G
4	BovineHD0400019032	0	69230736	A	G
4	BovineHD0400019193	0	69874074	G	A
4	BovineHD0400019216	0	69950445	A	G
4	BovineHD0400019223	0	69974831	G	A
4	BovineHD0400019234	0	70015444	A	G
4	BovineHD4100002994	0	70089916	C	A
4	BovineHD0400019340	0	70338726	A	G
4	BovineHD0400019397	0	70475917	A	G
4	BovineHD0400019415	0	70518731	A	G
4	BovineHD0400019506	0	70767508	G	A
4	BovineHD0400019566	0	70902891	A	G
4	BovineHD0400019597	0	70973971	A	G
4	BovineHD0400019906	0	71795071	G	A
4	BovineHD0400020049	0	72366754	A	C
4	BovineHD0400020089	0	72565439	A	G
4	BovineHD0400020171	0	72805247	A	G
4	BovineHD0400020233	0	73058537	A	G
4	BovineHD0400020355	0	73501386	A	C
4	BovineHD0400020386	0	73560319	A	G
4	BTA-71353-no-rs	0	73564171	A	G
4	BovineHD0400020418	0	73657591	G	A
4	BovineHD0400020466	0	73856840	G	A
4	BovineHD0400020799	0	75191333	A	G
4	BovineHD0400020899	0	75513843	A	G
4	BovineHD0400020902	0	75521098	A	G
4	BovineHD0400020907	0	75534314	A	G
4	BovineHD0400021016	0	75978990	G	A
4	BovineHD0400021112	0	76332731	A	G
4	BovineHD0400021184	0	76542555	G	A
4	BovineHD0400021277	0	76940222	A	G
4	BovineHD0400021327	0	77069000	A	G
4	BovineHD0400021332	0	77076734	A	G
4	BovineHD0400021517	0	77712503	G	A
4	BovineHD0400021586	0	77890115	A	G
4	BovineHD0400021588	0	77898696	A	G
4	ARS-BFGL-NGS-28378	0	78247625	A	G
4	BovineHD0400021781	0	78549204	G	A
4	BovineHD0400022020	0	79654164	A	G
4	ARS-BFGL-NGS-71861	0	80154498	A	C
4	BovineHD0400022174	0	80177021	G	A
4	BovineHD0400022304	0	80768737	A	G
4	BovineHD0400022442	0	81215051	A	G
4	BovineHD0400022598	0	81969193	G	A
4	BovineHD0400022615	0	82050358	A	G
4	BTB-00567063	0	82073777	A	G
4	BovineHD0400022706	0	82290768	A	G
4	BTB-00566778	0	82370403	A	G
4	UA-IFASA-6097	0	82496288	A	G
4	BovineHD0400022822	0	82623148	G	A
4	BovineHD0400022893	0	82821187	G	A
4	BovineHD0400022931	0	82949547	A	G
4	BovineHD0400022936	0	82969134	G	A
4	BovineHD0400023286	0	84023308	G	A
4	BovineHD0400023366	0	84486608	A	C
4	BovineHD0400023466	0	84866170	A	G
4	BovineHD0400023505	0	85068106	A	C
4	BovineHD0400023532	0	85124561	A	G
4	BovineHD0400023546	0	85171861	A	G
4	BovineHD0400023582	0	85281339	A	G
4	BovineHD0400023694	0	85663231	A	G
4	BovineHD0400023750	0	85877469	A	G
4	BovineHD0400023892	0	86288427	A	G
4	BovineHD0400023932	0	86376841	G	A
4	BovineHD0400024019	0	86615008	A	G
4	BovineHD0400024082	0	86879929	A	G
4	BovineHD0400024142	0	87091380	A	C
4	BovineHD0400024295	0	87662905	G	A
4	BovineHD0400024325	0	87726070	G	A
4	BovineHD0400024368	0	87879565	A	G
4	BovineHD0400024496	0	88349520	A	G
4	BovineHD0400024706	0	89259234	A	G
4	BovineHD0400024723	0	89293463	A	G
4	BovineHD0400024724	0	89294101	A	G
4	BovineHD0400025005	0	90276181	A	G
4	ARS-BFGL-NGS-95211	0	90314494	A	G
4	BovineHD0400025273	0	91193317	A	G
4	BovineHD0400025400	0	91588176	G	A
4	BovineHD0400025540	0	91969635	A	G
4	BovineHD0400025615	0	92116356	A	G
4	BovineHD0400025866	0	92777435	A	C
4	BovineHD0400025972	0	93071259	A	G
4	BovineHD0400025995	0	93176500	A	G
4	BovineHD0400026023	0	93228969	G	A
4	BTB-00203359	0	93489894	A	G
4	BovineHD0400026346	0	94262310	A	G
4	BovineHD0400026519	0	95058468	A	G
4	BovineHD0400026929	0	96617136	A	G
4	BovineHD0400026930	0	96621703	A	G
4	BovineHD0400027110	0	97010991	A	G
4	BovineHD0400027450	0	98136795	A	G
4	ARS-BFGL-NGS-101689	0	98338655	A	G
4	BovineHD0400027561	0	98415881	A	G
4	BovineHD0400027588	0	98492871	A	G
4	BovineHD0400027729	0	99028580	A	G
4	BovineHD0400027816	0	99374216	A	G
4	BovineHD0400027993	0	99986669	A	G
4	BovineHD0400028073	0	100298392	A	G
4	BovineHD0400028215	0	100708327	A	G
4	BovineHD0400028382	0	101210827	A	G
4	BovineHD0400028476	0	101579069	G	A
4	BovineHD0400028509	0	101671980	A	C
4	BovineHD0400028630	0	101956354	A	C
4	BovineHD0400028633	0	101962000	A	G
4	BovineHD0400028653	0	101998717	A	G
4	BovineHD0400028810	0	102425599	A	G
4	BovineHD0400028814	0	102428611	A	G
4	BovineHD0400028854	0	102487397	G	A
4	BovineHD0400028858	0	102494449	G	A
4	BovineHD0400028931	0	102700811	G	A
4	BovineHD0400029072	0	103306138	G	A
4	BovineHD0400029247	0	103924513	G	A
4	BovineHD0400029253	0	103937051	A	G
4	BovineHD0400029479	0	104595308	A	G
4	BovineHD0400029760	0	105516706	A	G
4	BovineHD0400029793	0	105564530	A	G
4	BovineHD0400029862	0	105793600	A	G
4	BovineHD0400029886	0	105828025	A	G
4	BovineHD0400029904	0	105898646	A	G
4	BovineHD0400030012	0	106149141	G	A
4	BovineHD0400030070	0	106241468	A	G
4	BovineHD4100003227	0	106286395	A	G
4	BovineHD0400030217	0	106570478	A	G
4	BovineHD0400030228	0	106582739	A	G
4	BovineHD4100003234	0	107010963	A	C
4	BovineHD0400036256	0	107530351	A	G
4	BovineHD0400030708	0	107788216	A	G
4	BovineHD0400030758	0	107931721	A	G
4	BovineHD0400030897	0	108332659	G	A
4	BovineHD0400031043	0	108716803	A	G
4	BovineHD0400031107	0	108851770	G	A
4	BovineHD0400031139	0	108885583	A	G
4	BovineHD0400031279	0	109234950	A	G
4	BovineHD0400031389	0	109687334	G	A
4	BovineHD0400031463	0	109895316	A	G
4	BovineHD0400031570	0	110276144	G	A
4	BovineHD0400031603	0	110362138	A	G
4	BovineHD0400031609	0	110380248	A	G
4	BovineHD0400031685	0	110650616	G	A
4	BovineHD0400031921	0	111229444	A	G
4	BovineHD0400032140	0	111908610	A	G
4	BovineHD0400032226	0	112131464	G	A
4	BovineHD0400032377	0	112445556	A	C
4	BovineHD0400032430	0	112564067	A	G
4	BovineHD0400032464	0	112674809	A	G
4	BovineHD0400032470	0	112685589	A	G
4	BovineHD0400032485	0	112732618	A	G
4	BovineHD0400032507	0	112787465	A	C
4	BovineHD0400032585	0	113034634	A	C
4	BovineHD0400032587	0	113037320	G	A
4	BovineHD4100003277	0	113380800	A	G
4	BovineHD0400032679	0	113461680	A	C
4	BovineHD0400032704	0	113524307	G	A
4	BovineHD0400032951	0	114104672	G	A
4	BovineHD0400033156	0	114642471	A	G
4	BovineHD0400033197	0	114746264	G	A
4	BovineHD0400033225	0	114856731	A	G
4	BovineHD0400033236	0	114904760	A	G
4	BovineHD0400033240	0	114921484	A	C
4	BovineHD0400033273	0	115022669	G	A
4	BovineHD0400033285	0	115045914	A	C
4	BovineHD0400033565	0	115773078	G	A
4	BovineHD0400033610	0	115878039	A	G
4	BovineHD0400033625	0	115916019	A	C
4	ARS-BFGL-NGS-73498	0	115946071	A	G
4	BovineHD0400033673	0	116087220	A	G
4	BovineHD0400033704	0	116147720	A	G
4	BovineHD0400033838	0	116458591	A	G
4	BovineHD0400033941	0	116736392	A	G
4	BovineHD0400034211	0	117350247	A	G
4	BovineHD0400034223	0	117362211	A	G
4	BovineHD0400034359	0	117591716	G	A
4	BovineHD0400034405	0	117697441	A	G
4	BovineHD0400034521	0	117980032	A	C
4	BovineHD0400034547	0	118045417	G	A
4	BovineHD0400034638	0	118305878	A	G
4	BovineHD0400034806	0	118774657	A	G
4	BovineHD0400035182	0	120156420	A	G
4	BovineHD0400035219	0	120317448	G	A
5	BovineHD0500000643	0	2435697	A	G
5	BovineHD0500000735	0	2789277	C	A
5	BovineHD0500000745	0	2839330	A	G
5	BTB-00909994	0	3665810	G	A
5	BovineHD0500000916	0	3669236	G	A
5	BTA-60006-no-rs	0	3702594	A	G
5	BovineHD0500000962	0	3839633	A	G
5	BovineHD0500001403	0	5219286	A	C
5	BovineHD0500001467	0	5499399	A	G
5	BovineHD0500001711	0	6337714	A	G
5	BovineHD0500001929	0	6974315	A	G
5	BovineHD0500001973	0	7078988	G	A
5	BovineHD0500002676	0	9427490	A	G
5	BovineHD0500002747	0	9712172	C	A
5	BovineHD0500003133	0	10797642	G	A
5	BovineHD0500003190	0	10932415	A	C
5	BovineHD0500003206	0	10986265	A	G
5	BovineHD0500003351	0	11313057	G	A
5	BovineHD0500003553	0	12097024	G	A
5	BovineHD0500003569	0	12161635	A	G
5	BovineHD0500003648	0	12361410	A	G
5	BovineHD0500003835	0	12714011	A	G
5	BovineHD0500004028	0	13339946	A	G
5	BovineHD4100003440	0	13553011	A	G
5	BovineHD0500004135	0	13722675	A	G
5	BovineHD0500004411	0	15000739	G	A
5	BovineHD0500004474	0	15229106	A	G
5	BovineHD0500004581	0	15585594	A	G
5	BovineHD0500004629	0	15685131	A	C
5	BovineHD0500004845	0	16498478	G	A
5	BovineHD0500005153	0	17567588	G	A
5	BovineHD0500005246	0	17899426	A	G
5	BovineHD0500005359	0	18457055	G	A
5	BovineHD0500005369	0	18500027	A	G
5	BovineHD0500005372	0	18518119	A	G
5	BovineHD0500005473	0	18925273	A	G
5	BovineHD0500005653	0	19569702	G	A
5	BovineHD0500005880	0	20274516	A	G
5	BovineHD0500006082	0	21064241	A	G
5	BovineHD0500006151	0	21318468	A	C
5	BovineHD0500006162	0	21362355	G	A
5	BovineHD0500006178	0	21396263	A	G
5	BovineHD0500006352	0	21947967	A	C
5	BovineHD0500006428	0	22162662	A	C
5	BovineHD0500006835	0	23496588	A	G
5	BovineHD0500007155	0	24556696	A	G
5	BovineHD0500007174	0	24601459	G	A
5	ARS-BFGL-NGS-101539	0	24628072	A	G
5	BovineHD0500007217	0	24682570	A	G
5	BovineHD0500007233	0	24708640	A	G
5	BovineHD0500007235	0	24713001	A	G
5	BovineHD0500007705	0	26458776	A	G
5	BovineHD0500007793	0	26748445	A	G
5	BovineHD0500007941	0	27278058	A	G
5	BovineHD0500007958	0	27308417	A	G
5	BovineHD0500007963	0	27317611	A	G
5	BovineHD0500008057	0	27512590	A	C
5	BovineHD0500008192	0	27948675	C	A
5	BovineHD0500008193	0	27953646	A	G
5	BovineHD0500008257	0	28209262	G	A
5	BovineHD0500008369	0	28528694	A	G
5	BovineHD0500008457	0	28783844	G	A
5	BovineHD0500008602	0	29290571	A	G
5	BovineHD0500008612	0	29329328	A	G
5	BovineHD4100003546	0	29413456	A	G
5	BovineHD0500008645	0	29463153	A	G
5	BovineHD0500008936	0	30519323	A	G
5	BovineHD0500009039	0	30981551	A	G
5	BovineHD0500009222	0	31710182	G	A
5	BovineHD0500009319	0	32055550	A	G
5	BovineHD0500009616	0	33150770	A	G
5	BovineHD0500009618	0	33154254	A	G
5	BovineHD0500009626	0	33163696	A	G
5	BovineHD4100003584	0	33261155	A	G
5	BovineHD0500009764	0	33644374	A	G
5	BovineHD0500009814	0	33824078	A	G
5	BovineHD0500009853	0	33961747	G	A
5	BovineHD0500010072	0	35052302	G	A
5	BovineHD0500010078	0	35080192	A	G
5	BovineHD0500010349	0	36085437	A	G
5	BovineHD0500010397	0	36256951	A	G
5	BovineHD0500035892	0	36278501	A	G
5	BovineHD0500010421	0	36323470	A	G
5	BovineHD0500010518	0	36635293	A	G
5	BovineHD0500010538	0	36702338	A	G
5	BovineHD0500035901	0	38253560	A	G
5	BovineHD0500011017	0	38493849	G	A
5	BovineHD0500011273	0	39372618	G	A
5	BovineHD0500011297	0	39468025	A	G
5	BovineHD0500011327	0	39513300	A	C
5	BovineHD0500011425	0	39858950	A	G
5	BovineHD0500011481	0	40148639	C	A
5	UA-IFASA-8207	0	40580237	A	G
5	BovineHD0500011651	0	40686928	A	G
5	BovineHD0500011805	0	41347964	A	G
5	BovineHD0500012247	0	42858024	A	G
5	BovineHD0500012251	0	42863452	G	A
5	BovineHD0500012303	0	43027798	A	G
5	BovineHD0500012462	0	43567602	A	G
5	BovineHD4100003635	0	43627578	A	G
5	ARS-BFGL-NGS-113437	0	43667076	A	G
5	BovineHD0500012922	0	44964889	A	G
5	BovineHD0500013084	0	45405020	A	G
5	BovineHD0500013095	0	45428275	C	A
5	BovineHD0500013107	0	45481065	A	G
5	BovineHD0500013172	0	45754178	A	G
5	BovineHD0500013359	0	46472266	A	G
5	BovineHD0500013414	0	46607619	A	C
5	BovineHD0500013532	0	47004148	A	G
5	BovineHD0500013554	0	47057529	G	A
5	BovineHD0500013614	0	47163650	A	G
5	BovineHD0500013636	0	47234392	A	G
5	BovineHD0500013801	0	47761535	A	G
5	BovineHD0500013840	0	47858179	A	G
5	BovineHD4100003665	0	48426085	A	G
5	BovineHD0500014010	0	48547369	A	G
5	BovineHD0500014372	0	49941230	G	A
5	BovineHD0500014691	0	51078629	A	G
5	BovineHD0500014778	0	51320708	A	G
5	BovineHD0500014931	0	51899673	G	A
5	BovineHD0500015381	0	53976557	A	G
5	BovineHD0500015602	0	54716145	A	G
5	BovineHD0500015651	0	54928767	A	G
5	BovineHD0500015841	0	55556369	G	A
5	BovineHD0500015843	0	55560584	A	C
5	BovineHD0500016772	0	59861335	A	C
5	BovineHD0500016911	0	60455253	A	G
5	BovineHD0500016972	0	60609106	A	C
5	BovineHD0500017014	0	60699053	G	A
5	BovineHD0500017034	0	60764875	A	G
5	BovineHD0500017114	0	61113820	A	G
5	BovineHD0500017170	0	61290261	A	G
5	BovineHD0500017183	0	61310682	A	G
5	BovineHD0500017189	0	61326645	A	G
5	BovineHD0500017278	0	61622376	A	C
5	BovineHD4100003740	0	62174493	A	C
5	BovineHD0500017492	0	62416887	A	G
5	BovineHD4100003746	0	62632472	A	G
5	BovineHD4100003752	0	62912857	A	G
5	BovineHD0500017617	0	62924248	A	G
5	BovineHD0500017685	0	63279427	G	A
5	BovineHD0500017787	0	63603994	A	G
5	BovineHD0500017799	0	63624918	G	A
5	BovineHD0500018137	0	64819384	A	G
5	BovineHD0500018196	0	65050091	G	A
5	BovineHD0500018211	0	65096732	A	G
5	BovineHD0500018261	0	65188163	G	A
5	BovineHD0500018286	0	65241356	A	G
5	BovineHD0500018796	0	67192598	G	A
5	BovineHD0500018803	0	67236362	C	A
5	BovineHD0500018863	0	67522645	A	G
5	BovineHD0500018945	0	67791230	A	G
5	BovineHD0500018949	0	67800803	C	A
5	BovineHD0500018971	0	67826516	C	A
5	BovineHD0500018974	0	67829237	G	A
5	BovineHD0500019124	0	68323887	A	G
5	BovineHD0500019191	0	68511140	A	G
5	BovineHD0500019220	0	68564090	A	G
5	BovineHD0500019446	0	69373186	G	A
5	BovineHD0500019612	0	70023659	G	A
5	BovineHD0500019643	0	70122095	A	G
5	BTA-73841-no-rs	0	70280639	T	A
5	BovineHD0500019710	0	70312623	G	A
5	BovineHD0500019812	0	70777023	A	G
5	BovineHD0500019845	0	70939990	G	A
5	BovineHD0500020082	0	71510374	A	G
5	BovineHD0500020143	0	71669255	A	C
5	BovineHD0500020330	0	72164815	A	G
5	BovineHD0500020420	0	72350665	A	G
5	BovineHD0500020664	0	72961492	A	G
5	ARS-BFGL-NGS-100454	0	73939508	A	G
5	BovineHD0500021133	0	74187882	G	A
5	BovineHD0500021366	0	75155187	A	G
5	BovineHD4100003852	0	75259542	A	G
5	BovineHD0500021509	0	75514898	A	G
5	BovineHD0500035475	0	76113508	A	G
5	BovineHD0500021828	0	76468661	A	G
5	BovineHD0500021848	0	76601430	A	C
5	BovineHD0500021892	0	77058054	A	G
5	Hapmap52101-rs29018073	0	78267464	C	A
5	BovineHD0500022272	0	78446197	G	A
5	BovineHD0500022592	0	79740085	G	A
5	BovineHD0500022855	0	80661927	G	A
5	BovineHD0500022897	0	80870703	A	C
5	BovineHD0500022921	0	80968041	A	G
5	BovineHD0500022954	0	81061054	G	A
5	BovineHD0500023101	0	81682946	A	G
5	BovineHD0500023355	0	82615437	G	A
5	BovineHD0500023561	0	83218227	A	G
5	BovineHD0500023568	0	83225843	A	G
5	BovineHD0500023897	0	84396430	A	G
5	BovineHD0500023995	0	84839046	A	G
5	BovineHD0500024084	0	85151645	A	G
5	BovineHD0500024172	0	85425003	G	A
5	BovineHD0500024175	0	85429612	G	A
5	BovineHD0500024212	0	85533712	A	G
5	BovineHD0500024249	0	85634391	A	G
5	BovineHD0500024781	0	87400359	G	A
5	BovineHD0500024944	0	87874162	A	G
5	BovineHD0500025298	0	89168334	G	A
5	BovineHD0500025309	0	89184517	A	G
5	BovineHD0500025534	0	89871381	G	A
5	BovineHD0500025550	0	89947587	A	G
5	BovineHD0500025641	0	90312590	A	G
5	BovineHD0500025793	0	90934529	A	G
5	BovineHD0500025877	0	91152852	A	G
5	BovineHD0500025878	0	91158001	A	G
5	BovineHD0500025917	0	91298794	A	G
5	BovineHD0500025922	0	91320103	A	C
5	BovineHD0500025951	0	91422778	A	G
5	BovineHD0500025962	0	91449572	G	A
5	BovineHD0500025979	0	91478416	A	G
5	BovineHD0500025983	0	91487645	G	A
5	BovineHD0500026022	0	91682463	A	G
5	BovineHD0500026055	0	91810799	A	G
5	BovineHD0500026088	0	91915780	A	G
5	BovineHD0500026100	0	91936546	A	C
5	BovineHD0500026238	0	92445520	A	C
5	BovineHD0500026310	0	92651609	A	G
5	BovineHD0500026368	0	92842289	A	G
5	BovineHD0500026705	0	94062709	A	G
5	BovineHD0500026884	0	94663583	A	G
5	BovineHD0500026888	0	94683090	A	G
5	BovineHD0500026967	0	94944033	G	A
5	BovineHD0500027215	0	95805444	C	A
5	BovineHD0500027442	0	96561549	A	C
5	BovineHD0500027561	0	96756183	A	G
5	BovineHD0500027686	0	97193044	A	G
5	BovineHD0500027722	0	97270771	G	A
5	BovineHD0500027810	0	97522919	A	G
5	BovineHD0500028018	0	98298788	A	G
5	BovineHD0500028029	0	98358106	A	G
5	BovineHD0500028159	0	98785091	G	A
5	BovineHD0500028650	0	100099939	A	C
5	BovineHD0500028706	0	100265451	A	G
5	BovineHD0500028975	0	101258561	A	G
5	BovineHD0500029133	0	101685756	A	G
5	BovineHD0500029237	0	102056950	G	A
5	BovineHD0500029267	0	102133674	G	A
5	BovineHD0500029278	0	102168214	A	G
5	BovineHD0500029524	0	103061315	A	G
5	BovineHD0500029627	0	103565329	G	A
5	BovineHD0500029782	0	104092696	A	G
5	ARS-USMARC-201	0	104230386	A	G
5	BovineHD0500029943	0	104653477	A	G
5	BovineHD0500029945	0	104655289	A	G
5	BovineHD4100004033	0	105251741	A	G
5	BovineHD0500030473	0	106196654	A	G
5	BovineHD0500030475	0	106203648	A	G
5	BovineHD0500030483	0	106247266	G	A
5	BovineHD0500030693	0	106857445	G	A
5	BovineHD0500030777	0	107040157	A	G
5	BovineHD0500030845	0	107198762	A	C
5	BovineHD0500030917	0	107389345	A	G
5	ARS-BFGL-NGS-96140	0	107527186	A	G
5	BovineHD0500030972	0	107581461	A	G
5	BovineHD0500030989	0	107622435	A	G
5	BovineHD0500030999	0	107656066	C	A
5	BovineHD0500031041	0	107773218	G	A
5	BovineHD0500031391	0	109007539	A	G
5	BovineHD0500031399	0	109019339	A	G
5	BovineHD0500031471	0	109215140	A	G
5	BovineHD0500031614	0	109711617	A	G
5	BovineHD0500031668	0	109845898	A	G
5	BovineHD0500031681	0	109889210	A	G
5	BovineHD0500031803	0	110295128	A	G
5	BovineHD0500031863	0	110504786	A	G
5	BovineHD0500032039	0	110917746	G	A
5	BovineHD0500032150	0	111253546	G	A
5	BovineHD0500032234	0	111563860	G	A
5	BovineHD0500032674	0	113202589	A	G
5	BovineHD0500032754	0	113480054	A	G
5	BovineHD0500032776	0	113512061	A	C
5	BovineHD0500032782	0	113537476	A	G
5	BovineHD0500032828	0	113680302	A	G
5	BovineHD0500036275	0	114038908	C	A
5	BovineHD0500032951	0	114256685	A	G
5	BovineHD0500033376	0	115288265	G	A
5	BovineHD0500033487	0	115550016	A	G
5	BovineHD4100004140	0	115712662	G	A
5	BovineHD0500033701	0	116231700	G	A
5	BovineHD0500033830	0	116590450	G	A
5	BovineHD0500033887	0	116739369	A	C
5	BovineHD0500033978	0	116980784	G	A
5	BovineHD4100004163	0	117880860	A	G
5	BovineHD0500034262	0	118010267	A	G
5	BovineHD0500034394	0	118376205	A	G
5	BovineHD0500034463	0	118556599	A	G
5	BovineHD0500034484	0	118593593	G	A
5	BovineHD0500034641	0	118877621	A	G
5	BovineHD0500034713	0	119050715	A	G
5	BovineHD0500034715	0	119055691	C	A
5	BovineHD0500034796	0	119201840	G	A
5	BovineHD0500034800	0	119219058	A	G
5	ARS-BFGL-NGS-45489	0	120455642	A	G
5	BovineHD0500035160	0	120458615	A	G
5	BovineHD0500035351	0	121064300	G	A
6	BovineHD0600000125	0	624153	C	A
6	BovineHD0600000327	0	1314682	C	A
6	BovineHD0600000479	0	1852834	A	G
6	BovineHD0600000537	0	2069680	A	G
6	BovineHD0600000760	0	3016178	A	G
6	BovineHD0600000784	0	3109223	A	G
6	BovineHD0600000845	0	3424090	A	G
6	BovineHD0600000865	0	3480642	C	A
6	BovineHD0600000978	0	3741938	A	G
6	BovineHD0600001018	0	3885921	A	G
6	BovineHD0600001239	0	4727485	G	A
6	BovineHD0600001466	0	6809901	G	A
6	BovineHD0600001527	0	7056323	G	A
6	BovineHD0600001752	0	7796077	A	G
6	BovineHD0600001755	0	7798132	A	G
6	BovineHD0600001812	0	7973911	G	A
6	BTA-111585-no-rs	0	8691255	A	G
6	BovineHD0600002031	0	8693004	G	A
6	BovineHD0600002106	0	9046080	A	G
6	BovineHD0600002166	0	9355763	A	G
6	BovineHD0600002242	0	9562617	A	G
6	BovineHD0600002243	0	9564844	C	A
6	BovineHD0600002321	0	9902507	A	G
6	BovineHD0600002381	0	10060916	A	G
6	BovineHD0600002414	0	10189159	C	A
6	BovineHD0600002560	0	10743881	G	A
6	BovineHD0600002764	0	11459141	A	G
6	Hapmap23501-BTA-155913	0	12383455	A	C
6	BovineHD0600003138	0	12545148	A	G
6	BovineHD0600003395	0	13154002	A	G
6	BovineHD0600003457	0	13342557	A	G
6	BovineHD0600003629	0	13831329	A	G
6	BovineHD0600003646	0	13858465	A	G
6	BovineHD0600003805	0	14280618	A	G
6	BovineHD0600003987	0	14753573	G	A
6	ARS-BFGL-NGS-56496	0	15808841	A	G
6	BovineHD0600004338	0	16020004	A	G
6	BovineHD0600004363	0	16140968	A	G
6	BovineHD0600004481	0	16567801	G	A
6	BovineHD0600004687	0	17121950	A	C
6	BovineHD0600005030	0	18397886	A	G
6	BovineHD0600005050	0	18478165	G	A
6	BovineHD0600005333	0	19273384	A	G
6	BovineHD0600005349	0	19293846	A	G
6	BovineHD0600005550	0	20142647	G	A
6	BovineHD0600005637	0	20372951	G	A
6	BovineHD0600005706	0	20620298	G	A
6	BovineHD0600005907	0	21355821	A	G
6	BovineHD0600006034	0	21869624	A	G
6	BovineHD0600006250	0	22683240	A	G
6	BovineHD0600006260	0	22728278	A	G
6	BovineHD0600006276	0	22774115	G	A
6	BovineHD0600006321	0	22998255	G	A
6	BovineHD0600006487	0	23519064	A	G
6	BovineHD0600006542	0	23659114	A	G
6	Hapmap49541-BTA-24412	0	23738304	G	A
6	BovineHD0600006608	0	23906558	A	G
6	BovineHD0600006758	0	24460565	G	A
6	BovineHD0600006821	0	24787958	A	G
6	BovineHD0600006914	0	25111976	G	A
6	BovineHD0600007041	0	25587680	A	G
6	BovineHD0600007219	0	26202766	A	G
6	BovineHD0600007320	0	26548268	A	G
6	BovineHD0600007356	0	26674068	A	G
6	BovineHD0600007686	0	27790262	C	A
6	BovineHD0600007782	0	28131093	A	G
6	BovineHD0600007834	0	28278820	A	G
6	BovineHD0600034647	0	28466599	A	C
6	BovineHD0600007979	0	28779240	G	A
6	BovineHD4100004334	0	28872550	A	G
6	BovineHD0600008134	0	29190376	A	G
6	BovineHD0600008140	0	29210264	A	G
6	BovineHD0600008170	0	29303391	G	A
6	BovineHD0600008314	0	29821080	G	A
6	BovineHD0600008385	0	30124784	A	C
6	BovineHD0600008401	0	30208692	A	G
6	BovineHD0600008470	0	30379276	A	C
6	BovineHD0600008572	0	30679552	A	G
6	BovineHD0600008578	0	30703042	A	G
6	BovineHD0600008674	0	30978996	G	A
6	BovineHD0600008717	0	31099184	G	A
6	BovineHD0600008866	0	31622703	A	G
6	BovineHD0600008965	0	32003965	G	A
6	BovineHD0600008981	0	32041521	A	G
6	BovineHD0600009362	0	33504702	A	G
6	BovineHD0600009446	0	33798415	A	G
6	BovineHD0600009539	0	34111514	A	G
6	BovineHD0600009612	0	34455879	A	C
6	BovineHD0600010020	0	35996008	G	A
6	BovineHD0600010046	0	36076121	G	A
6	BovineHD0600010108	0	36286651	A	G
6	BovineHD0600010199	0	36619597	A	G
6	BovineHD0600034274	0	37084281	G	A
6	BovineHD0600010404	0	37481735	A	G
6	BovineHD0600010577	0	38124494	G	A
6	BovineHD0600010596	0	38248766	G	A
6	BovineHD0600010720	0	38722399	A	G
6	BovineHD0600010725	0	38732667	A	G
6	BovineHD0600010898	0	39740747	A	G
6	BovineHD4100004680	0	39805666	C	A
6	BovineHD0600010922	0	39849774	A	G
6	BovineHD0600011012	0	40290480	A	C
6	BovineHD4100004716	0	40429421	A	G
6	BovineHD4100004729	0	40538140	A	G
6	BovineHD0600011066	0	40611876	G	A
6	BovineHD0600011117	0	40845297	G	A
6	BovineHD0600011126	0	40885497	A	G
6	BovineHD0600011150	0	40998717	G	A
6	BovineHD0600011176	0	41179362	G	A
6	BovineHD0600011212	0	41366259	A	G
6	BovineHD0600011531	0	42382171	A	G
6	BovineHD0600011587	0	42572992	A	G
6	BovineHD0600011600	0	42605671	A	G
6	BovineHD0600011642	0	42800936	A	G
6	Hapmap49493-BTA-121746	0	42825386	A	G
6	BovineHD0600011648	0	42851089	G	A
6	BTB-01468535	0	43122985	A	G
6	BovineHD0600011842	0	43559499	A	G
6	BovineHD0600011898	0	43655100	G	A
6	BovineHD0600011960	0	43839196	A	G
6	BovineHD4100004836	0	44554322	A	G
6	BovineHD0600012173	0	44564927	G	A
6	BovineHD4100004854	0	44795368	G	A
6	BovineHD0600012362	0	45362066	A	G
6	BovineHD4100004906	0	45382648	G	A
6	BovineHD0600012661	0	46519335	C	A
6	BovineHD0600012667	0	46534373	G	A
6	BovineHD0600012702	0	46616748	G	A
6	BovineHD0600012752	0	46763699	A	C
6	BovineHD0600013000	0	47530309	A	G
6	BovineHD0600013033	0	47640411	G	A
6	BovineHD4100004937	0	48146279	G	A
6	BovineHD0600013246	0	48276791	A	G
6	BovineHD0600013310	0	48444376	G	A
6	BovineHD0600013331	0	48489154	A	G
6	BovineHD0600013408	0	48757894	A	G
6	BovineHD0600013693	0	49777394	A	G
6	BovineHD0600013774	0	50025256	C	A
6	BovineHD0600013813	0	50211347	A	G
6	BovineHD0600013878	0	50455814	A	C
6	BovineHD0600013999	0	50815600	A	G
6	BovineHD0600014022	0	50913934	A	G
6	BovineHD0600014285	0	51834423	A	G
6	BovineHD0600014316	0	51921059	A	G
6	BovineHD0600014567	0	53048494	A	G
6	BovineHD0600014608	0	53231109	A	G
6	BovineHD0600014660	0	53490358	A	C
6	BovineHD4100005033	0	54426147	A	C
6	BovineHD0600015022	0	54778833	A	C
6	ARS-BFGL-NGS-100863	0	54826213	G	A
6	BovineHD0600015078	0	54947460	A	C
6	BovineHD0600015243	0	55524125	C	A
6	BovineHD0600015259	0	55620201	G	A
6	BovineHD0600015274	0	55695709	G	A
6	BovineHD0600015285	0	55780374	A	G
6	Hapmap40151-BTA-94687	0	56188532	C	A
6	BovineHD0600015486	0	56650377	A	G
6	BovineHD0600015661	0	57264559	A	G
6	BovineHD0600015737	0	57526506	G	A
6	BovineHD0600015819	0	57842729	G	A
6	ARS-BFGL-NGS-114682	0	58498378	A	C
6	BovineHD0600016075	0	58565649	A	C
6	BovineHD0600016144	0	58723812	A	C
6	BovineHD0600016188	0	58840420	A	G
6	BovineHD0600016201	0	58877552	A	G
6	BovineHD4100005068	0	59783306	A	G
[truncated: 5,303 more rows]
