# Supplementary material for: Insight into the Current Genetic Diversity and Population Structure of Domestic Reindeer (Rangifer tarandus) in Russia
Source: Animals (Basel). 2020 Jul 30;10(8):1309. doi: 10.3390/ani10081309 (PMC7459450; doi:10.3390/ani10081309)
Supplement: Supplementary file 1 [file animals-10-01309-s001.zip › Supplementary files_Figures and bed_bim_fam_files/Kharzinova_2020.fam]

DOM_CHU DOM_CHU_4030 0 0 0 -9
DOM_CHU DOM_CHU_4031 0 0 0 -9
DOM_CHU DOM_CHU_4032 0 0 0 -9
DOM_CHU DOM_CHU_4033 0 0 0 -9
DOM_CHU DOM_CHU_4034 0 0 0 -9
DOM_CHU DOM_CHU_4035 0 0 0 -9
DOM_CHU DOM_CHU_4036 0 0 0 -9
DOM_CHU DOM_CHU_4037 0 0 0 -9
DOM_CHU DOM_CHU_4038 0 0 0 -9
DOM_CHU DOM_CHU_4041 0 0 0 -9
DOM_CHU DOM_CHU_4042 0 0 0 -9
DOM_CHU DOM_CHU_4043 0 0 0 -9
DOM_CHUKH DOM_CHUKH_798 0 0 0 -9
DOM_CHUKH DOM_CHUKH_799 0 0 0 -9
DOM_CHUKH DOM_CHUKH_803 0 0 0 -9
DOM_CHUKH DOM_CHUKH_805 0 0 0 -9
DOM_CHUKH DOM_CHUKH_807 0 0 0 -9
DOM_CHUKH DOM_CHUKH_811 0 0 0 -9
DOM_CHUKH DOM_CHUKH_4398 0 0 0 -9
DOM_CHUKH DOM_CHUKH_4399 0 0 0 -9
DOM_CHUKH DOM_CHUKH_4403 0 0 0 -9
DOM_CHUKH DOM_CHUKH_4405 0 0 0 -9
DOM_CHUKH DOM_CHUKH_4409 0 0 0 -9
DOM_EVN DOM_EVN_56 0 0 0 -9
DOM_EVN DOM_EVN_57 0 0 0 -9
DOM_EVN DOM_EVN_58 0 0 0 -9
DOM_EVN DOM_EVN_59 0 0 0 -9
DOM_EVN DOM_EVN_60 0 0 0 -9
DOM_EVN DOM_EVN_68 0 0 0 -9
DOM_EVN DOM_EVN_69 0 0 0 -9
DOM_EVN DOM_EVN_4362 0 0 0 -9
DOM_EVN DOM_EVN_4364 0 0 0 -9
DOM_EVN DOM_EVN_4365 0 0 0 -9
DOM_EVN DOM_EVN_4367 0 0 0 -9
DOM_EVN DOM_EVN_4368 0 0 0 -9
DOM_EVN DOM_EVN_4369 0 0 0 -9
DOM_EVK_YAK DOM_EVK_YAK_654 0 0 0 -9
DOM_EVK_YAK DOM_EVK_YAK_656 0 0 0 -9
DOM_EVK_YAK DOM_EVK_YAK_659 0 0 0 -9
DOM_EVK_YAK DOM_EVK_YAK_660 0 0 0 -9
DOM_EVK_YAK DOM_EVK_YAK_663 0 0 0 -9
DOM_EVK_YAK DOM_EVK_YAK_664 0 0 0 -9
DOM_EVK_YAK DOM_EVK_YAK_754 0 0 0 -9
DOM_EVK_YAK DOM_EVK_YAK_755 0 0 0 -9
DOM_EVK_YAK DOM_EVK_YAK_756 0 0 0 -9
DOM_EVK_YAK DOM_EVK_YAK_757 0 0 0 -9
DOM_EVK_YAK DOM_EVK_YAK_758 0 0 0 -9
DOM_EVK_YAK DOM_EVK_YAK_759 0 0 0 -9
DOM_EVK_KRA DOM_EVK_KRA_197 0 0 0 -9
DOM_EVK_KRA DOM_EVK_KRA_204 0 0 0 -9
DOM_EVK_KRA DOM_EVK_KRA_207 0 0 0 -9
DOM_EVK_KRA DOM_EVK_KRA_210 0 0 0 -9
DOM_EVK_KRA DOM_EVK_KRA_211 0 0 0 -9
DOM_EVK_KRA DOM_EVK_KRA_212 0 0 0 -9
DOM_EVK_KRA DOM_EVK_KRA_218 0 0 0 -9
DOM_EVK_KRA DOM_EVK_KRA_219 0 0 0 -9
DOM_EVK_KRA DOM_EVK_KRA_237 0 0 0 -9
DOM_EVK_KRA DOM_EVK_KRA_4514 0 0 0 -9
DOM_EVK_KRA DOM_EVK_KRA_4516 0 0 0 -9
DOM_EVK_KRA DOM_EVK_KRA_4517 0 0 0 -9
DOM_EVK_KRA DOM_EVK_KRA_4519 0 0 0 -9
DOM_EVK_KRA DOM_EVK_KRA_4520 0 0 0 -9
DOM_EVK_KRA DOM_EVK_KRA_4521 0 0 0 -9
DOM_EVK_KRA DOM_EVK_KRA_4522 0 0 0 -9
DOM_EVK_KRA DOM_EVK_KRA_4523 0 0 0 -9
DOM_EVK_KRA DOM_EVK_KRA_4525 0 0 0 -9
DOM_EVK_KRA DOM_EVK_KRA_4526 0 0 0 -9
DOM_NEN_YMLN DOM_NEN_YMLN_1887 0 0 0 -9
DOM_NEN_YMLN DOM_NEN_YMLN_1888 0 0 0 -9
DOM_NEN_YMLN DOM_NEN_YMLN_1890 0 0 0 -9
DOM_NEN_YMLN DOM_NEN_YMLN_1892 0 0 0 -9
DOM_NEN_YMLN DOM_NEN_YMLN_1896 0 0 0 -9
DOM_NEN_YMLN DOM_NEN_YMLN_1897 0 0 0 -9
DOM_NEN_YMLN DOM_NEN_YMLN_1907 0 0 0 -9
DOM_NEN_YMLN DOM_NEN_YMLN_1910 0 0 0 -9
DOM_NEN_YMLN DOM_NEN_YMLN_1921 0 0 0 -9
DOM_NEN_YMLN DOM_NEN_YMLN_1922 0 0 0 -9
DOM_NEN_YMLN DOM_NEN_YMLN_1923 0 0 0 -9
DOM_NEN_YMLN DOM_NEN_YMLN_1925 0 0 0 -9
DOM_NEN_YMLN DOM_NEN_YMLN_1927 0 0 0 -9
DOM_NEN_NAO DOM_NEN_DRN_2910 0 0 0 -9
DOM_NEN_NAO DOM_NEN_DRN_2911 0 0 0 -9
DOM_NEN_NAO DOM_NEN_DRN_2912 0 0 0 -9
DOM_NEN_NAO DOM_NEN_DRN_2913 0 0 0 -9
DOM_NEN_NAO DOM_NEN_DRN_2914 0 0 0 -9
DOM_NEN_NAO DOM_NEN_DRN_2916 0 0 0 -9
DOM_NEN_NAO DOM_NEN_DRN_2918 0 0 0 -9
DOM_NEN_NAO DOM_NEN_DRN_2919 0 0 0 -9
DOM_NEN_NAO DOM_NEN_DRN_2923 0 0 0 -9
DOM_NEN_NAO DOM_NEN_DRN_2924 0 0 0 -9
DOM_NEN_NAO DOM_NEN_DRN_2977 0 0 0 -9
DOM_NEN_NAO DOM_NEN_DRN_2978 0 0 0 -9
DOM_NEN_NAO DOM_NEN_HARP_3321 0 0 0 -9
DOM_NEN_NAO DOM_NEN_HARP_3329 0 0 0 -9
DOM_NEN_NAO DOM_NEN_HARP_3332 0 0 0 -9
DOM_NEN_NAO DOM_NEN_HARP_3339 0 0 0 -9
DOM_NEN_NAO DOM_NEN_HARP_3340 0 0 0 -9
DOM_NEN_NAO DOM_NEN_HARP_3347 0 0 0 -9
DOM_NEN_NAO DOM_NEN_HARP_3350 0 0 0 -9
DOM_NEN_NAO DOM_NEN_PUTIL_3476 0 0 0 -9
DOM_NEN_NAO DOM_NEN_PUTIL_3478 0 0 0 -9
DOM_NEN_NAO DOM_NEN_PUTIL_3479 0 0 0 -9
DOM_NEN_NAO DOM_NEN_PUTIL_3485 0 0 0 -9
DOM_NEN_NAO DOM_NEN_PUTIL_3488 0 0 0 -9
DOM_NEN_NAO DOM_NEN_PUTIL_3490 0 0 0 -9
DOM_NEN_NAO DOM_NEN_PUTIL_3508 0 0 0 -9
DOM_NEN_NAO DOM_NEN_PUTIL_3509 0 0 0 -9
DOM_NEN_NAO DOM_NEN_PUTIL_3511 0 0 0 -9
DOM_NEN_NAO DOM_NEN_TABSEDA_2788 0 0 0 -9
DOM_NEN_NAO DOM_NEN_TABSEDA_2791 0 0 0 -9
DOM_NEN_NAO DOM_NEN_TABSEDA_2792 0 0 0 -9
DOM_NEN_NAO DOM_NEN_TABSEDA_2797 0 0 0 -9
DOM_NEN_NAO DOM_NEN_TABSEDA_2829 0 0 0 -9
DOM_NEN_NAO DOM_NEN_IND_1429 0 0 0 -9
DOM_NEN_NAO DOM_NEN_IND_1430 0 0 0 -9
DOM_NEN_NAO DOM_NEN_IND_1431 0 0 0 -9
DOM_NEN_NAO DOM_NEN_IND_1432 0 0 0 -9
DOM_NEN_NAO DOM_NEN_IND_1433 0 0 0 -9
DOM_NEN_NAO DOM_NEN_IND_1434 0 0 0 -9
DOM_NEN_NAO DOM_NEN_IND_1439 0 0 0 -9
DOM_NEN_NAO DOM_NEN_IND_1442 0 0 0 -9
DOM_NEN_NAO DOM_NEN_IND_1443 0 0 0 -9
DOM_NEN_NAO DOM_NEN_IND_1444 0 0 0 -9
DOM_NEN_NAO DOM_NEN_IND_1445 0 0 0 -9
DOM_NEN_NAO DOM_NEN_IND_1448 0 0 0 -9
DOM_NEN_NAO DOM_NEN_IND_1449 0 0 0 -9
DOM_NEN_NAO DOM_NEN_IND_1450 0 0 0 -9
DOM_NEN_NAO DOM_NEN_IND_1451 0 0 0 -9
DOM_NEN_NAO DOM_NEN_IND_1454 0 0 0 -9
DOM_NEN_NAO DOM_NEN_IND_1455 0 0 0 -9
DOM_NEN_NAO DOM_NEN_IND_1456 0 0 0 -9
DOM_NEN_NAO DOM_NEN_IND_1457 0 0 0 -9
DOM_NEN_NAO DOM_NEN_IND_1463 0 0 0 -9
DOM_NEN_NAO DOM_NEN_IND_1465 0 0 0 -9
DOM_NEN_NAO DOM_NEN_IND_1475 0 0 0 -9
DOM_NEN_NAO DOM_NEN_IND_1477 0 0 0 -9
DOM_NEN_NAO DOM_NEN_IND_1479 0 0 0 -9
DOM_NEN_NAO DOM_NEN_IND_1467 0 0 0 -9
DOM_NEN_NAO DOM_NEN_IND_1469 0 0 0 -9
DOM_NEN_NAO DOM_NEN_IND_1472 0 0 0 -9
DOM_NEN_NAO DOM_NEN_IND_1476 0 0 0 -9
DOM_NEN_NAO DOM_NEN_IND_1492 0 0 0 -9
DOM_NEN_NAO DOM_NEN_IND_1494 0 0 0 -9
DOM_NEN_NAO DOM_NEN_IND_1496 0 0 0 -9
DOM_NEN_KOMI DOM_NEN_INTA_2301 0 0 0 -9
DOM_NEN_KOMI DOM_NEN_INTA_2302 0 0 0 -9
DOM_NEN_KOMI DOM_NEN_INTA_2305 0 0 0 -9
DOM_NEN_KOMI DOM_NEN_INTA_2306 0 0 0 -9
DOM_NEN_KOMI DOM_NEN_INTA_2307 0 0 0 -9
DOM_NEN_KOMI DOM_NEN_INTA_2309 0 0 0 -9
DOM_NEN_KOMI DOM_NEN_INTA_2311 0 0 0 -9
DOM_NEN_KOMI DOM_NEN_INTA_3116 0 0 0 -9
DOM_NEN_KOMI DOM_NEN_INTA_3123 0 0 0 -9
DOM_NEN_KOMI DOM_NEN_INTA_4206 0 0 0 -9
DOM_NEN_KOMI DOM_NEN_INTA_4207 0 0 0 -9
DOM_NEN_KOMI DOM_NEN_INTA_4239 0 0 0 -9
DOM_NEN_KOMI DOM_NEN_INTA_4263 0 0 0 -9
DOM_NEN_ARKH DOM_NEN_MEZEN_3431 0 0 0 -9
DOM_NEN_ARKH DOM_NEN_MEZEN_3433 0 0 0 -9
DOM_NEN_ARKH DOM_NEN_MEZEN_3434 0 0 0 -9
DOM_NEN_ARKH DOM_NEN_MEZEN_3435 0 0 0 -9
DOM_NEN_ARKH DOM_NEN_MEZEN_3439 0 0 0 -9
DOM_NEN_ARKH DOM_NEN_MEZEN_3456 0 0 0 -9
DOM_NEN_ARKH DOM_NEN_ARKH_3457 0 0 0 -9
DOM_NEN_ARKH DOM_NEN_ARKH_3459 0 0 0 -9
DOM_NEN_ARKH DOM_NEN_ARKH_3461 0 0 0 -9
DOM_NEN_ARKH DOM_NEN_ARKH_3463 0 0 0 -9
DOM_NEN_MUR DOM_NEN_MUR_1550 0 0 0 -9
DOM_NEN_MUR DOM_NEN_MUR_1551 0 0 0 -9
DOM_NEN_MUR DOM_NEN_MUR_1552 0 0 0 -9
DOM_NEN_MUR DOM_NEN_MUR_1553 0 0 0 -9
DOM_NEN_MUR DOM_NEN_MUR_1555 0 0 0 -9
DOM_NEN_MUR DOM_NEN_MUR_1556 0 0 0 -9
DOM_NEN_MUR DOM_NEN_MUR_1557 0 0 0 -9
DOM_NEN_MUR DOM_NEN_MUR_1558 0 0 0 -9
DOM_NEN_MUR DOM_NEN_MUR_1559 0 0 0 -9
DOM_NEN_MUR DOM_NEN_MUR_1561 0 0 0 -9
DOM_NEN_MUR DOM_NEN_MUR_1562 0 0 0 -9
DOM_NEN_MUR DOM_NEN_MUR_1568 0 0 0 -9
DOM_NEN_MUR DOM_NEN_MUR_1572 0 0 0 -9
DOM_NEN_MUR DOM_NEN_MUR_1573 0 0 0 -9
DOM_NEN_MUR DOM_NEN_MUR_1576 0 0 0 -9
DOM_NEN_MUR DOM_NEN_MUR_1580 0 0 0 -9
DOM_NEN_MUR DOM_NEN_MUR_1586 0 0 0 -9
DOM_NEN_MUR DOM_NEN_MUR_1588 0 0 0 -9
DOM_NEN_MUR DOM_NEN_MUR_1590 0 0 0 -9
DOM_NEN_MUR DOM_NEN_MUR_1592 0 0 0 -9
WLD_YAK WLD_YAK_WST_253 0 0 0 -9
WLD_YAK WLD_YAK_WST_259 0 0 0 -9
WLD_YAK WLD_YAK_WST_260 0 0 0 -9
WLD_YAK WLD_YAK_WST_261 0 0 0 -9
WLD_YAK WLD_YAK_WST_264 0 0 0 -9
WLD_YAK WLD_YAK_WST_294 0 0 0 -9
WLD_YAK WLD_YAK_WST_295 0 0 0 -9
WLD_YAK WLD_YAK_WST_296 0 0 0 -9
WLD_YAK WLD_YAK_WST_1534 0 0 0 -9
WLD_YAK WLD_YAK_WST_1535 0 0 0 -9
WLD_YAK WLD_YAK_WST_1537 0 0 0 -9
WLD_TMR WLD_TMR_KHA_1593 0 0 0 -9
WLD_TMR WLD_TMR_KHA_1594 0 0 0 -9
WLD_TMR WLD_TMR_KHA_1595 0 0 0 -9
WLD_TMR WLD_TMR_KHA_1596 0 0 0 -9
WLD_TMR WLD_TMR_KHA_1598 0 0 0 -9
WLD_TMR WLD_TMR_KHA_1599 0 0 0 -9
WLD_TMR WLD_TMR_KHA_1676 0 0 0 -9
WLD_TMR WLD_TMR_KHA_1677 0 0 0 -9
WLD_TMR WLD_TMR_KHA_1678 0 0 0 -9
WLD_TMR WLD_TMR_KHA_1679 0 0 0 -9
WLD_TMR WLD_TMR_KHA_1680 0 0 0 -9
WLD_TMR WLD_TMR_KHA_1681 0 0 0 -9
WLD_TMR WLD_TMR_CON_862 0 0 0 -9
WLD_TMR WLD_TMR_CON_863 0 0 0 -9
WLD_TMR WLD_TMR_CON_864 0 0 0 -9
WLD_TMR WLD_TMR_CON_876 0 0 0 -9
WLD_TMR WLD_TMR_CON_877 0 0 0 -9
WLD_TMR WLD_TMR_UAV_845 0 0 0 -9
WLD_TMR WLD_TMR_UAV_884 0 0 0 -9
WLD_TMR WLD_TMR_UAV_888 0 0 0 -9
WLD_TMR WLD_TMR_UAV_889 0 0 0 -9
